# Supplementary material for: Tetra­hydro­alstonine
Source: Acta Crystallogr Sect E Struct Rep Online. 2013 Aug 7;69(Pt 9):o1389–90. doi: 10.1107/S1600536813021168 (PMC3884471; doi:10.1107/S1600536813021168)
Supplement: Supplementary file 1 [file e-69-o1389-sup1.cif]

##############################################################################
#                                                                            #
# This CIF contains the data in a paper accepted for publication in          #
# Acta Crystallographica Section E. It conforms to the requirements of       #
# Notes for Authors for Acta Crystallographica Section E, and has been       #
# peer reviewed under the auspices of the IUCr Commission on Journals.       #
#                                                                            #
# Full details of the Crystallographic Information File format               #
# are given in the paper "The Crystallographic Information File (CIF):       #
# a New Standard Archive File for Crystallography" by S. R. Hall, F. H.      #
# Allen and I. D. Brown [Acta Cryst. (1991), A47, 655-685].                  #
#                                                                            #
# The current version of the core CIF dictionary is obtainable from          #
# ftp://ftp.iucr.org/pub/cif_core.dic.                                       #
#                                                                            #
# Software is freely available for graphical display of the structure(s)     #
# in this CIF. For information consult the CIF software page                 #
# http://www.iucr.org/resources/cif/software.                                #
#                                                                            #
# This file may be used for bona fide research purposes within the           #
# scientific community so long as proper attribution is given to the journal # 
# article from which it was obtained.                                        #
#                                                                            #
##############################################################################
data_I
_audit_creation_method     SHELXL-97
_journal_date_recd_electronic     2013-07-01
_journal_date_accepted     2013-07-29
_journal_name_full     'Acta Crystallographica, Section E'
_journal_year     2013
_journal_volume     69
_journal_issue      9
_journal_page_first     o1389
_journal_page_last     o1390
_journal_paper_category     QO
_journal_paper_doi     10.1107/S1600536813021168
_journal_coeditor_code     BQ2388
_publ_contact_author_name     'Dr Fran\,cois Hugues - Por\'ee'
_publ_contact_author_address
; Laboratoire de Pharmacognosie,
  UMR CNRS 8638,
  Facult\'e des Sciences Pharmaceutiques et Biologiques de Paris
Descartes,
  4, avenue de l'Observatoire 75270 Paris Cedex 06,
  France.
;
_publ_contact_author_email     francois-hugues.poree@parisdescartes.fr
_publ_contact_author_phone     '33153731579'
_publ_section_title
;
Tetrahydroalstonine
;
loop_
    _publ_author_name
    _publ_author_address
    'Cachet, Xavier'
;
Laboratoire de Pharmacognosie
UMR CNRS 8638
Facult\'e des Sciences Pharmaceutiques et Biologiques de Paris Descartes
4, avenue de l'Observatoire
75270 Paris Cedex 06,
France
;
    'Por\'ee, Fran\,cois-Hugues'
;
Laboratoire de Pharmacognosie
UMR CNRS 8638
Facult\'e des Sciences Pharmaceutiques et Biologiques de Paris Descartes
4, avenue de l'Observatoire
75270 Paris Cedex 06,
France
;
    'Michel, Sylvie'
;
Laboratoire de Pharmacognosie
UMR CNRS 8638
Facult\'e des Sciences Pharmaceutiques et Biologiques de Paris Descartes
4, avenue de l'Observatoire
75270 Paris Cedex 06,
France
;
    'Lemoine, Pascale'
;
Laboratoire de Cristallographie et RMN biologiques
UMR CNRS 8015
Facult\'e des Sciences Pharmaceutiques et Biologiques de Paris Descartes
4, avenue de l'Observatoire
75270 Paris Cedex 06,
France
;
_chemical_name_systematic
;
Methyl (20\a)-16,17-didehydro-19\a-methyl-18-oxayohimban-16-carboxylate
;
_chemical_name_common     ?
_chemical_formula_moiety     'C21 H24 N2 O3'
_chemical_formula_sum     'C21 H24 N2 O3'
_chemical_formula_iupac     'C21 H24 N2 O3'
_chemical_formula_weight     352.42
_chemical_melting_point     ?
_symmetry_cell_setting     orthorhombic
_symmetry_space_group_name_H-M     'P 21 21 21'
_symmetry_space_group_name_Hall     'P 2ac 2ab'
loop_
    _symmetry_equiv_pos_as_xyz
    'x, y, z'
    '-x+1/2, -y, z+1/2'
    'x+1/2, -y+1/2, -z'
    '-x, y+1/2, -z+1/2'
_cell_length_a     6.7190(10)
_cell_length_b     8.169(2)
_cell_length_c     34.120(5)
_cell_angle_alpha     90.00
_cell_angle_beta     90.00
_cell_angle_gamma     90.00
_cell_volume     1872.8(6)
_cell_formula_units_Z     4
_cell_measurement_reflns_used     1924
_cell_measurement_theta_min     0.41
_cell_measurement_theta_max     25.35
_cell_measurement_temperature     293(2)
_exptl_crystal_description     parallelepiped
_exptl_crystal_colour     colourless
_exptl_crystal_size_max     0.50
_exptl_crystal_size_mid     0.30
_exptl_crystal_size_min     0.10
_exptl_crystal_density_diffrn     1.250
_exptl_crystal_density_meas     ?
_exptl_crystal_density_method     'not measured'
_exptl_crystal_F_000     752
_exptl_absorpt_coefficient_mu     0.084
_exptl_absorpt_correction_type     multi-scan
_exptl_absorpt_process_details
;
(COLLECT; Nonius, 2004)
;
_exptl_absorpt_correction_T_min     0.9815
_exptl_absorpt_correction_T_max     0.9917
_exptl_special_details     ?
_diffrn_ambient_temperature     293(2)
_diffrn_radiation_type     MoK\a
_diffrn_radiation_wavelength     0.71069
_diffrn_radiation_source     'fine-focus sealed tube'
_diffrn_radiation_monochromator     'horizonally mounted graphite crystal'
_diffrn_measurement_device_type     'Nonius KappaCCD'
_diffrn_measurement_device     '95mm CCD camera on \k-goniostat'
_diffrn_measurement_method     'CCD'
_diffrn_detector_area_resol_mean     9
_diffrn_reflns_number     3300
_diffrn_reflns_av_R_equivalents     0.0000
_diffrn_reflns_av_sigmaI/netI     0.0387
_diffrn_reflns_theta_min     3.45
_diffrn_reflns_theta_max     25.34
_diffrn_reflns_theta_full     25.34
_diffrn_measured_fraction_theta_max     0.982
_diffrn_measured_fraction_theta_full     0.982
_diffrn_reflns_limit_h_min     -8
_diffrn_reflns_limit_h_max     8
_diffrn_reflns_limit_k_min     -9
_diffrn_reflns_limit_k_max     9
_diffrn_reflns_limit_l_min     -40
_diffrn_reflns_limit_l_max     40
_diffrn_standards_number     ?
_diffrn_standards_interval_count     ?
_diffrn_standards_interval_time     ?
_diffrn_standards_decay_%     0
_refine_special_details
;
Refinement of <i>F</i>^2^ against ALL reflections. The weighted <i>R</i>-factor
<i>wR</i> and goodness of fit <i>S</i> are based on <i>F</i>^2^, conventional
<i>R</i>-factors <i>R</i> are based on <i>F</i>, with <i>F</i> set to zero for
negative <i>F</i>^2^. The threshold expression of <i>F</i>^2^ >
2\s(<i>F</i>^2^) is used only for calculating <i>R</i>-factors(gt) <i>etc</i>.
and is not relevant to the choice of reflections for refinement.
<i>R</i>-factors based on <i>F</i>^2^ are statistically about twice as large
as those based on <i>F</i>, and <i>R</i>- factors based on ALL data will be
even larger.
;
_reflns_number_total     3300
_reflns_number_gt     2537
_reflns_threshold_expression     I>2\s(I)
_refine_ls_structure_factor_coef     Fsqd
_refine_ls_matrix_type     full
_refine_ls_R_factor_all     0.0638
_refine_ls_R_factor_gt     0.0436
_refine_ls_wR_factor_gt     0.1009
_refine_ls_wR_factor_ref     0.1142
_refine_ls_goodness_of_fit_ref     1.012
_refine_ls_restrained_S_all     1.012
_refine_ls_number_reflns     3300
_refine_ls_number_parameters     247
_refine_ls_number_restraints     0
_refine_ls_hydrogen_treatment     mixed
_refine_ls_weighting_scheme     calc
_refine_ls_weighting_details
         'calc w=1/[\s^2^(Fo^2^)+(0.0585P)^2^+0.1750P] where P=(Fo^2^+2Fc^2^)/3'
_atom_sites_solution_hydrogens     geom
_atom_sites_solution_primary     direct
_atom_sites_solution_secondary     difmap
_refine_ls_shift/su_max     0.000
_refine_ls_shift/su_mean     0.000
_refine_diff_density_max     0.112
_refine_diff_density_min     -0.115
_refine_ls_extinction_method     none
_refine_ls_extinction_coef     ?
_refine_ls_abs_structure_details     ?
_refine_ls_abs_structure_Flack     ?
loop_
    _atom_type_symbol
    _atom_type_description
    _atom_type_scat_dispersion_real
    _atom_type_scat_dispersion_imag
    _atom_type_scat_source
    'C' 'C' 0.0033 0.0016
                         'International Tables Vol C Tables 4.2.6.8 and 6.1.1.4'
    'H' 'H' 0.0000 0.0000
                         'International Tables Vol C Tables 4.2.6.8 and 6.1.1.4'
    'N' 'N' 0.0061 0.0033
                         'International Tables Vol C Tables 4.2.6.8 and 6.1.1.4'
    'O' 'O' 0.0106 0.0060
                         'International Tables Vol C Tables 4.2.6.8 and 6.1.1.4'
_computing_data_collection     'COLLECT (Nonius, 2004)'
_computing_cell_refinement     'SCALEPACK (Otwinowski & Minor, 1997)'
_computing_data_reduction     'DENZO and SCALEPACK (Otwinowski & Minor, 1997)'
_computing_structure_solution     'SIR92 (Altomare <i>et al.</i>, 1994)'
_computing_structure_refinement     'SHELXL97 (Sheldrick, 2008)'
_computing_molecular_graphics     'ORTEP-3 for Windows (Farrugia, 2012)'
_computing_publication_material     'WinGX (Farrugia, 2012)'
loop_
    _atom_site_type_symbol
    _atom_site_label
    _atom_site_fract_x
    _atom_site_fract_y
    _atom_site_fract_z
    _atom_site_U_iso_or_equiv
    _atom_site_adp_type
    _atom_site_calc_flag
    _atom_site_refinement_flags
    _atom_site_occupancy
    _atom_site_symmetry_multiplicity
    _atom_site_disorder_assembly
    _atom_site_disorder_group
    N N1 0.0941(2) 1.03273(19) 0.22093(5) 0.0543(4) Uani d . 1 1 . .
    H H1 0.0106 1.0929 0.2084 0.065 Uiso calc R 1 1 . .
    C C2 0.2643(3) 0.9635(2) 0.20539(6) 0.0498(4) Uani d . 1 1 . .
    C C3 0.3268(3) 0.9745(3) 0.16349(6) 0.0554(5) Uani d . 1 1 . .
    H H3 0.388(3) 1.082(3) 0.1594(6) 0.072(6) Uiso d . 1 1 . .
    N N4 0.4687(2) 0.8412(2) 0.15597(6) 0.0661(5) Uani d . 1 1 . .
    C C5 0.6291(3) 0.8379(3) 0.18547(8) 0.0769(7) Uani d . 1 1 . .
    H H5A 0.6887 0.9457 0.1874 0.092 Uiso calc R 1 1 . .
    H H5B 0.7315 0.7616 0.1772 0.092 Uiso calc R 1 1 . .
    C C6 0.5502(3) 0.7872(3) 0.22502(8) 0.0703(6) Uani d . 1 1 . .
    H H6A 0.5248 0.6704 0.2252 0.084 Uiso calc R 1 1 . .
    H H6B 0.6483 0.8111 0.2451 0.084 Uiso calc R 1 1 . .
    C C7 0.3616(3) 0.8781(2) 0.23357(6) 0.0560(5) Uani d . 1 1 . .
    C C8 0.2480(3) 0.8919(2) 0.26876(6) 0.0561(5) Uani d . 1 1 . .
    C C9 0.2699(4) 0.8333(3) 0.30708(7) 0.0713(6) Uani d . 1 1 . .
    H H9 0.3806 0.7713 0.3139 0.086 Uiso calc R 1 1 . .
    C C10 0.1262(5) 0.8682(3) 0.33441(8) 0.0834(8) Uani d . 1 1 . .
    H H10 0.1396 0.8284 0.3598 0.100 Uiso calc R 1 1 . .
    C C11 -0.0392(5) 0.9624(3) 0.32467(7) 0.0834(7) Uani d . 1 1 . .
    H H11 -0.1357 0.9828 0.3436 0.100 Uiso calc R 1 1 . .
    C C12 -0.0628(4) 1.0259(3) 0.28766(6) 0.0701(6) Uani d . 1 1 . .
    H H12 -0.1717 1.0912 0.2815 0.084 Uiso calc R 1 1 . .
    C C13 0.0803(3) 0.9893(2) 0.25995(6) 0.0542(5) Uani d . 1 1 . .
    C C14 0.1540(3) 0.9621(3) 0.13484(5) 0.0536(5) Uani d . 1 1 . .
    H H14A 0.0620 1.0515 0.1395 0.064 Uiso calc R 1 1 . .
    H H14B 0.0834 0.8602 0.1392 0.064 Uiso calc R 1 1 . .
    C C15 0.2267(4) 0.9687(3) 0.09227(6) 0.0640(6) Uani d . 1 1 . .
    H H15 0.281(4) 1.076(3) 0.0888(7) 0.073(7) Uiso d . 1 1 . .
    C C16 0.0636(4) 0.9412(3) 0.06288(6) 0.0662(6) Uani d . 1 1 . .
    C C17 0.0518(5) 0.8003(3) 0.04332(7) 0.0847(8) Uani d . 1 1 . .
    H H17 -0.0469 0.7924 0.0243 0.102 Uiso calc R 1 1 . .
    O O18 0.1678(3) 0.6694(2) 0.04839(6) 0.1032(7) Uani d . 1 1 . .
    C C19 0.3020(5) 0.6744(3) 0.08207(8) 0.0872(8) Uani d . 1 1 . .
    H H19 0.2254 0.6518 0.1059 0.105 Uiso calc R 1 1 . .
    C C20 0.3918(4) 0.8443(3) 0.08520(8) 0.0797(7) Uani d . 1 1 . .
    H H20 0.465(4) 0.871(3) 0.0595(7) 0.088(7) Uiso d . 1 1 . .
    C C21 0.5520(4) 0.8600(4) 0.11650(8) 0.0887(8) Uani d . 1 1 . .
    H H21A 0.6530 0.7770 0.1122 0.106 Uiso calc R 1 1 . .
    H H21B 0.6151 0.9664 0.1143 0.106 Uiso calc R 1 1 . .
    C C22 0.4475(7) 0.5356(4) 0.07534(11) 0.1426(15) Uani d . 1 1 . .
    H H22A 0.5421 0.5670 0.0556 0.214 Uiso calc . 1 1 . .
    H H22B 0.3765 0.4401 0.0668 0.214 Uiso calc . 1 1 . .
    H H22C 0.5162 0.5117 0.0993 0.214 Uiso calc . 1 1 . .
    C C23 -0.0746(4) 1.0739(3) 0.05479(6) 0.0695(6) Uani d . 1 1 . .
    O O24 -0.2128(3) 1.0354(2) 0.02800(5) 0.0910(6) Uani d . 1 1 . .
    O O25 -0.0672(3) 1.2070(2) 0.06996(5) 0.0945(6) Uani d . 1 1 . .
    C C26 -0.3520(5) 1.1602(4) 0.01729(10) 0.1060(10) Uani d . 1 1 . .
    H H26A -0.2815 1.2528 0.0069 0.159 Uiso calc . 1 1 . .
    H H26B -0.4264 1.1930 0.0400 0.159 Uiso calc . 1 1 . .
    H H26C -0.4414 1.1184 -0.0023 0.159 Uiso calc . 1 1 . .
loop_
    _atom_site_aniso_label
    _atom_site_aniso_U_11
    _atom_site_aniso_U_22
    _atom_site_aniso_U_33
    _atom_site_aniso_U_12
    _atom_site_aniso_U_13
    _atom_site_aniso_U_23
    N1 0.0552(9) 0.0540(8) 0.0537(9) 0.0087(8) -0.0107(8) -0.0008(8)
    C2 0.0463(10) 0.0450(9) 0.0581(11) 0.0012(9) -0.0105(9) -0.0051(8)
    C3 0.0481(11) 0.0531(11) 0.0651(13) -0.0025(10) -0.0025(9) -0.0021(10)
    N4 0.0456(9) 0.0757(12) 0.0770(13) 0.0066(9) 0.0038(9) -0.0051(9)
    C5 0.0452(12) 0.0821(16) 0.103(2) 0.0048(12) -0.0055(13) -0.0034(15)
    C6 0.0513(12) 0.0617(12) 0.0980(18) 0.0078(11) -0.0201(13) -0.0022(12)
    C7 0.0530(11) 0.0462(10) 0.0687(14) 0.0017(9) -0.0153(10) -0.0056(9)
    C8 0.0641(12) 0.0417(9) 0.0625(13) -0.0021(10) -0.0205(11) -0.0017(9)
    C9 0.0917(17) 0.0530(12) 0.0691(15) -0.0038(13) -0.0249(14) 0.0064(11)
    C10 0.125(2) 0.0657(14) 0.0599(15) -0.0183(17) -0.0172(16) 0.0068(11)
    C11 0.115(2) 0.0756(14) 0.0595(14) -0.0120(18) 0.0064(14) -0.0098(12)
    C12 0.0783(15) 0.0660(12) 0.0661(14) 0.0020(13) -0.0016(12) -0.0122(11)
    C13 0.0597(11) 0.0488(10) 0.0540(11) 0.0013(9) -0.0095(9) -0.0051(8)
    C14 0.0508(11) 0.0587(11) 0.0512(11) 0.0008(10) 0.0007(9) -0.0045(9)
    C15 0.0718(15) 0.0622(12) 0.0579(12) -0.0037(13) 0.0122(11) 0.0005(10)
    C16 0.0851(16) 0.0686(14) 0.0451(11) -0.0008(13) 0.0087(11) 0.0000(10)
    C17 0.116(2) 0.0844(17) 0.0538(14) 0.0096(18) -0.0026(14) -0.0102(12)
    O18 0.1444(18) 0.0837(12) 0.0815(13) 0.0226(13) -0.0117(13) -0.0251(10)
    C19 0.116(2) 0.0745(16) 0.0709(16) 0.0229(16) 0.0094(16) -0.0093(12)
    C20 0.0769(16) 0.0944(18) 0.0676(15) 0.0116(15) 0.0276(14) -0.0005(13)
    C21 0.0621(15) 0.111(2) 0.0934(19) 0.0084(16) 0.0258(15) -0.0032(16)
    C22 0.191(4) 0.117(2) 0.120(3) 0.072(3) -0.003(3) -0.029(2)
    C23 0.0886(17) 0.0782(16) 0.0418(11) 0.0033(14) 0.0077(12) 0.0046(10)
    O24 0.1015(13) 0.1035(13) 0.0679(10) 0.0172(12) -0.0157(9) -0.0089(9)
    O25 0.1331(17) 0.0745(10) 0.0759(12) 0.0125(12) -0.0110(11) -0.0040(9)
    C26 0.102(2) 0.122(2) 0.094(2) 0.027(2) -0.0055(17) 0.0224(17)
_geom_special_details
;
All s.u.'s (except the s.u. in the dihedral angle between two l.s. planes) are
estimated using the full covariance matrix. The cell s.u.'s are taken into
account individually in the estimation of s.u.'s in distances, angles and
torsion angles; correlations between s.u.'s in cell parameters are only used
when they are defined by crystal symmetry. An approximate (isotropic)
treatment of cell s.u.'s is used for estimating s.u.'s involving l.s. planes.
;
loop_
    _geom_bond_atom_site_label_1
    _geom_bond_atom_site_label_2
    _geom_bond_site_symmetry_2
    _geom_bond_distance
    _geom_bond_publ_flag
    N1 C2 . 1.382(3) no
    N1 C13 . 1.381(2) no
    N1 H1 . 0.8600 no
    C2 C7 . 1.356(3) no
    C2 C3 . 1.492(3) no
    C3 N4 . 1.470(3) no
    C3 C14 . 1.521(3) no
    C3 H3 . 0.98(2) no
    N4 C21 . 1.466(3) no
    N4 C5 . 1.475(3) no
    C5 C6 . 1.508(3) no
    C5 H5A . 0.9700 no
    C5 H5B . 0.9700 no
    C6 C7 . 1.497(3) no
    C6 H6A . 0.9700 no
    C6 H6B . 0.9700 no
    C7 C8 . 1.427(3) no
    C8 C9 . 1.400(3) no
    C8 C13 . 1.412(3) no
    C9 C10 . 1.372(4) no
    C9 H9 . 0.9300 no
    C10 C11 . 1.392(4) no
    C10 H10 . 0.9300 no
    C11 C12 . 1.374(3) no
    C11 H11 . 0.9300 no
    C12 C13 . 1.381(3) no
    C12 H12 . 0.9300 no
    C14 C15 . 1.533(3) no
    C14 H14A . 0.9700 no
    C14 H14B . 0.9700 no
    C15 C16 . 1.502(3) no
    C15 C20 . 1.524(3) no
    C15 H15 . 0.96(2) no
    C16 C17 . 1.333(3) no
    C16 C23 . 1.454(3) no
    C17 O18 . 1.334(3) no
    C17 H17 . 0.9300 no
    O18 C19 . 1.461(3) no
    O18 O24 3_565 3.199(2) no
    C19 C22 . 1.515(4) no
    C19 C20 . 1.517(4) no
    C19 H19 . 0.9800 no
    C20 C21 . 1.522(4) no
    C20 H20 . 1.03(3) no
    C21 H21A . 0.9700 no
    C21 H21B . 0.9700 no
    C22 H22A . 0.9600 no
    C22 H22B . 0.9600 no
    C22 H22C . 0.9600 no
    C23 O25 . 1.205(3) no
    C23 O24 . 1.340(3) no
    O24 C26 . 1.430(3) no
    C26 H26A . 0.9600 no
    C26 H26B . 0.9600 no
    C26 H26C . 0.9600 no
loop_
    _geom_angle_atom_site_label_1
    _geom_angle_atom_site_label_2
    _geom_angle_atom_site_label_3
    _geom_angle_site_symmetry_1
    _geom_angle_site_symmetry_3
    _geom_angle
    _geom_angle_publ_flag
    C2 N1 C13 . . 108.68(16) no
    C2 N1 H1 . . 125.7 no
    C13 N1 H1 . . 125.7 no
    C7 C2 N1 . . 109.74(19) no
    C7 C2 C3 . . 125.07(18) no
    N1 C2 C3 . . 125.14(17) no
    N4 C3 C2 . . 107.76(17) no
    N4 C3 C14 . . 109.48(16) no
    C2 C3 C14 . . 113.41(16) no
    N4 C3 H3 . . 111.4(13) no
    C2 C3 H3 . . 107.9(13) no
    C14 C3 H3 . . 106.9(13) no
    C21 N4 C3 . . 109.28(18) no
    C21 N4 C5 . . 110.49(19) no
    C3 N4 C5 . . 111.60(17) no
    N4 C5 C6 . . 111.05(18) no
    N4 C5 H5A . . 109.4 no
    C6 C5 H5A . . 109.4 no
    N4 C5 H5B . . 109.4 no
    C6 C5 H5B . . 109.4 no
    H5A C5 H5B . . 108.0 no
    C7 C6 C5 . . 109.63(18) no
    C7 C6 H6A . . 109.7 no
    C5 C6 H6A . . 109.7 no
    C7 C6 H6B . . 109.7 no
    C5 C6 H6B . . 109.7 no
    H6A C6 H6B . . 108.2 no
    C2 C7 C8 . . 107.32(17) no
    C2 C7 C6 . . 121.7(2) no
    C8 C7 C6 . . 130.99(19) no
    C9 C8 C13 . . 118.4(2) no
    C9 C8 C7 . . 134.6(2) no
    C13 C8 C7 . . 107.01(17) no
    C10 C9 C8 . . 119.3(2) no
    C10 C9 H9 . . 120.3 no
    C8 C9 H9 . . 120.3 no
    C9 C10 C11 . . 120.9(2) no
    C9 C10 H10 . . 119.5 no
    C11 C10 H10 . . 119.5 no
    C12 C11 C10 . . 121.3(2) no
    C12 C11 H11 . . 119.3 no
    C10 C11 H11 . . 119.3 no
    C11 C12 C13 . . 117.8(2) no
    C11 C12 H12 . . 121.1 no
    C13 C12 H12 . . 121.1 no
    C12 C13 N1 . . 130.62(19) no
    C12 C13 C8 . . 122.13(19) no
    N1 C13 C8 . . 107.25(18) no
    C3 C14 C15 . . 111.33(17) no
    C3 C14 H14A . . 109.4 no
    C15 C14 H14A . . 109.4 no
    C3 C14 H14B . . 109.4 no
    C15 C14 H14B . . 109.4 no
    H14A C14 H14B . . 108.0 no
    C16 C15 C20 . . 109.01(19) no
    C16 C15 C14 . . 113.25(19) no
    C20 C15 C14 . . 111.00(19) no
    C16 C15 H15 . . 109.3(14) no
    C20 C15 H15 . . 108.5(14) no
    C14 C15 H15 . . 105.7(14) no
    C17 C16 C23 . . 120.7(2) no
    C17 C16 C15 . . 120.5(2) no
    C23 C16 C15 . . 118.75(19) no
    C16 C17 O18 . . 126.3(3) no
    C16 C17 H17 . . 116.8 no
    O18 C17 H17 . . 116.8 no
    C17 O18 C19 . . 116.12(18) no
    C17 O18 O24 . 3_565 117.37(15) no
    C19 O18 O24 . 3_565 120.05(15) no
    O18 C19 C22 . . 105.0(2) no
    O18 C19 C20 . . 109.0(2) no
    C22 C19 C20 . . 116.0(3) no
    O18 C19 H19 . . 108.9 no
    C22 C19 H19 . . 108.9 no
    C20 C19 H19 . . 108.9 no
    C19 C20 C21 . . 114.0(2) no
    C19 C20 C15 . . 109.4(2) no
    C21 C20 C15 . . 110.4(2) no
    C19 C20 H20 . . 108.9(14) no
    C21 C20 H20 . . 104.1(14) no
    C15 C20 H20 . . 109.9(14) no
    N4 C21 C20 . . 111.5(2) no
    N4 C21 H21A . . 109.3 no
    C20 C21 H21A . . 109.3 no
    N4 C21 H21B . . 109.3 no
    C20 C21 H21B . . 109.3 no
    H21A C21 H21B . . 108.0 no
    C19 C22 H22A . . 109.5 no
    C19 C22 H22B . . 109.5 no
    H22A C22 H22B . . 109.5 no
    C19 C22 H22C . . 109.5 no
    H22A C22 H22C . . 109.5 no
    H22B C22 H22C . . 109.5 no
    O25 C23 O24 . . 122.2(2) no
    O25 C23 C16 . . 124.4(2) no
    O24 C23 C16 . . 113.4(2) no
    C23 O24 C26 . . 117.4(2) no
    O24 C26 H26A . . 109.5 no
    O24 C26 H26B . . 109.5 no
    H26A C26 H26B . . 109.5 no
    O24 C26 H26C . . 109.5 no
    H26A C26 H26C . . 109.5 no
    H26B C26 H26C . . 109.5 no
loop_
    _geom_torsion_atom_site_label_1
    _geom_torsion_atom_site_label_2
    _geom_torsion_atom_site_label_3
    _geom_torsion_atom_site_label_4
    _geom_torsion_site_symmetry_1
    _geom_torsion_site_symmetry_2
    _geom_torsion_site_symmetry_3
    _geom_torsion_site_symmetry_4
    _geom_torsion
    _geom_torsion_publ_flag
    C13 N1 C2 C7 . . . . -0.7(2) no
    C13 N1 C2 C3 . . . . 176.71(18) no
    C7 C2 C3 N4 . . . . 17.0(3) no
    N1 C2 C3 N4 . . . . -159.97(17) no
    C7 C2 C3 C14 . . . . 138.4(2) no
    N1 C2 C3 C14 . . . . -38.6(3) no
    C2 C3 N4 C21 . . . . -173.13(18) no
    C14 C3 N4 C21 . . . . 63.1(2) no
    C2 C3 N4 C5 . . . . -50.6(2) no
    C14 C3 N4 C5 . . . . -174.38(18) no
    C21 N4 C5 C6 . . . . -169.4(2) no
    C3 N4 C5 C6 . . . . 68.8(2) no
    N4 C5 C6 C7 . . . . -45.6(2) no
    N1 C2 C7 C8 . . . . 0.5(2) no
    C3 C2 C7 C8 . . . . -176.90(18) no
    N1 C2 C7 C6 . . . . 178.97(16) no
    C3 C2 C7 C6 . . . . 1.6(3) no
    C5 C6 C7 C2 . . . . 12.5(3) no
    C5 C6 C7 C8 . . . . -169.4(2) no
    C2 C7 C8 C9 . . . . -179.6(2) no
    C6 C7 C8 C9 . . . . 2.1(4) no
    C2 C7 C8 C13 . . . . -0.1(2) no
    C6 C7 C8 C13 . . . . -178.41(19) no
    C13 C8 C9 C10 . . . . 1.8(3) no
    C7 C8 C9 C10 . . . . -178.8(2) no
    C8 C9 C10 C11 . . . . -0.7(3) no
    C9 C10 C11 C12 . . . . -1.1(4) no
    C10 C11 C12 C13 . . . . 1.8(3) no
    C11 C12 C13 N1 . . . . 178.8(2) no
    C11 C12 C13 C8 . . . . -0.7(3) no
    C2 N1 C13 C12 . . . . -179.0(2) no
    C2 N1 C13 C8 . . . . 0.6(2) no
    C9 C8 C13 C12 . . . . -1.0(3) no
    C7 C8 C13 C12 . . . . 179.33(19) no
    C9 C8 C13 N1 . . . . 179.34(18) no
    C7 C8 C13 N1 . . . . -0.3(2) no
    N4 C3 C14 C15 . . . . -57.9(2) no
    C2 C3 C14 C15 . . . . -178.22(18) no
    C3 C14 C15 C16 . . . . 174.62(19) no
    C3 C14 C15 C20 . . . . 51.6(3) no
    C20 C15 C16 C17 . . . . 17.6(3) no
    C14 C15 C16 C17 . . . . -106.5(3) no
    C20 C15 C16 C23 . . . . -159.33(19) no
    C14 C15 C16 C23 . . . . 76.6(3) no
    C23 C16 C17 O18 . . . . -179.2(2) no
    C15 C16 C17 O18 . . . . 4.0(4) no
    C16 C17 O18 C19 . . . . 8.7(4) no
    C16 C17 O18 O24 . . . 3_565 -143.1(2) no
    C17 O18 C19 C22 . . . . -166.5(3) no
    O24 O18 C19 C22 3_565 . . . -15.5(3) no
    C17 O18 C19 C20 . . . . -41.6(3) no
    O24 O18 C19 C20 3_565 . . . 109.46(19) no
    O18 C19 C20 C21 . . . . -173.59(19) no
    C22 C19 C20 C21 . . . . -55.4(3) no
    O18 C19 C20 C15 . . . . 62.3(3) no
    C22 C19 C20 C15 . . . . -179.5(2) no
    C16 C15 C20 C19 . . . . -49.3(3) no
    C14 C15 C20 C19 . . . . 76.1(3) no
    C16 C15 C20 C21 . . . . -175.5(2) no
    C14 C15 C20 C21 . . . . -50.1(3) no
    C3 N4 C21 C20 . . . . -63.3(3) no
    C5 N4 C21 C20 . . . . 173.5(2) no
    C19 C20 C21 N4 . . . . -67.0(3) no
    C15 C20 C21 N4 . . . . 56.6(3) no
    C17 C16 C23 O25 . . . . -176.4(3) no
    C15 C16 C23 O25 . . . . 0.5(3) no
    C17 C16 C23 O24 . . . . 2.8(3) no
    C15 C16 C23 O24 . . . . 179.7(2) no
    O25 C23 O24 C26 . . . . 1.0(4) no
    C16 C23 O24 C26 . . . . -178.2(2) no
loop_
    _geom_hbond_atom_site_label_D
    _geom_hbond_atom_site_label_H
    _geom_hbond_atom_site_label_A
    _geom_hbond_site_symmetry_A
    _geom_hbond_distance_DH
    _geom_hbond_distance_HA
    _geom_hbond_distance_DA
    _geom_hbond_angle_DHA
    N1 H1 Cg1 4_555 0.86 2.85 3.550(2) 139
    C6 H6A Cg2 4_645 0.97 2.8 3.429(3) 121
_iucr_refine_instructions_details
;
TITL CrystalBuilderInfo $orthorhombic $P 21 21 21 $? $colourless $
CELL   0.71069      6.719    8.169   34.120   90.000   90.000   90.000
ZERR         4      0.001    0.002    0.005    0.000    0.000    0.000
LATT -1
SYMM  0.50000-X,-Y, 0.50000+Z
SYMM  0.50000+X, 0.50000-Y,-Z
SYMM -X, 0.50000+Y, 0.50000-Z
SFAC    C   H   N   O
UNIT   84 96 8 12
CONF
ACTA
BOND  $H
DEFS 0.002 0.2 0.01 0.05       ! Global default restraint esds
SIZE  0.1  0.1  0.1
OMIT        0   0   4
OMIT        0   1   1
OMIT         0   1  2
OMIT         1   0   2
OMIT        1   0   1
OMIT 0 1 13
OMIT 2 0 21
MPLA 4 C2 C3 C6 C7 C5 N4
MPLA 4 C15 C16 C17 O18 C19 C20
MPLA 6 C8 C9 C10 C11 C12 C13 N4 C3
MPLA 5 C2 C7 C8 N1 C13 N4 C3
EQIV $1 x+1/2,-y+1/2+1,-z
BIND O18 O24_$1
TEMP  20
MERG      2
L.S. 10
WPDB
FMAP      2
PLAN     25
WGHT    0.058500    0.175000
FVAR       0.76718
N1    3    0.094089    1.032727    0.220933    11.00000    0.05517    0.05402 =
         0.05367   -0.00077   -0.01071    0.00871
AFIX  43
H1    2    0.010565    1.092865    0.208384    11.00000   -1.20000
AFIX   0
C2    1    0.264320    0.963478    0.205391    11.00000    0.04626    0.04502 =
         0.05814   -0.00507   -0.01049    0.00122
C3    1    0.326758    0.974494    0.163495    11.00000    0.04809    0.05306 =
         0.06509   -0.00214   -0.00247   -0.00251
H3    2    0.388315    1.082126    0.159419    11.00000    0.07184
N4    3    0.468719    0.841165    0.155968    11.00000    0.04561    0.07571 =
         0.07704   -0.00514    0.00382    0.00662
C5    1    0.629058    0.837875    0.185469    11.00000    0.04521    0.08213 =
         0.10337   -0.00344   -0.00551    0.00478
AFIX  23
H5A   2    0.688741    0.945684    0.187432    11.00000   -1.20000
H5B   2    0.731534    0.761634    0.177236    11.00000   -1.20000
AFIX   0
C6    1    0.550187    0.787249    0.225020    11.00000    0.05125    0.06172 =
         0.09805   -0.00220   -0.02009    0.00777
AFIX  23
H6A   2    0.524800    0.670361    0.225209    11.00000   -1.20000
H6B   2    0.648264    0.811108    0.245084    11.00000   -1.20000
AFIX   0
C7    1    0.361647    0.878069    0.233571    11.00000    0.05300    0.04620 =
         0.06874   -0.00563   -0.01532    0.00172
C8    1    0.248019    0.891920    0.268761    11.00000    0.06413    0.04172 =
         0.06252   -0.00174   -0.02054   -0.00208
C9    1    0.269858    0.833324    0.307075    11.00000    0.09174    0.05297 =
         0.06911    0.00644   -0.02490   -0.00377
AFIX  43
H9    2    0.380615    0.771343    0.313932    11.00000   -1.20000
AFIX   0
C10   1    0.126228    0.868246    0.334412    11.00000    0.12452    0.06569 =
         0.05989    0.00676   -0.01718   -0.01826
AFIX  43
H10   2    0.139588    0.828435    0.359812    11.00000   -1.20000
AFIX   0
C11   1   -0.039217    0.962426    0.324668    11.00000    0.11510    0.07556 =
         0.05950   -0.00979    0.00639   -0.01198
AFIX  43
H11   2   -0.135713    0.982825    0.343588    11.00000   -1.20000
AFIX   0
C12   1   -0.062818    1.025853    0.287657    11.00000    0.07831    0.06595 =
         0.06606   -0.01215   -0.00157    0.00198
AFIX  43
H12   2   -0.171666    1.091246    0.281463    11.00000   -1.20000
AFIX   0
C13   1    0.080336    0.989349    0.259954    11.00000    0.05966    0.04885 =
         0.05398   -0.00510   -0.00946    0.00134
C14   1    0.154048    0.962120    0.134842    11.00000    0.05078    0.05874 =
         0.05119   -0.00454    0.00071    0.00081
AFIX  23
H14A  2    0.061965    1.051485    0.139492    11.00000   -1.20000
H14B  2    0.083417    0.860182    0.139213    11.00000   -1.20000
AFIX   0
C15   1    0.226690    0.968712    0.092265    11.00000    0.07181    0.06215 =
         0.05793    0.00046    0.01217   -0.00372
H15   2    0.280678    1.076432    0.088762    11.00000    0.07284
C16   1    0.063559    0.941168    0.062880    11.00000    0.08506    0.06860 =
         0.04509   -0.00001    0.00868   -0.00081
C17   1    0.051760    0.800279    0.043322    11.00000    0.11575    0.08443 =
         0.05381   -0.01024   -0.00255    0.00956
AFIX  43
H17   2   -0.046913    0.792394    0.024300    11.00000   -1.20000
AFIX   0
O18   4    0.167832    0.669440    0.048392    11.00000    0.14441    0.08373 =
         0.08152   -0.02510   -0.01169    0.02263
C19   1    0.301979    0.674414    0.082074    11.00000    0.11607    0.07452 =
         0.07089   -0.00935    0.00940    0.02289
AFIX  13
H19   2    0.225375    0.651761    0.105907    11.00000   -1.20000
AFIX   0
C20   1    0.391818    0.844344    0.085196    11.00000    0.07687    0.09445 =
         0.06764   -0.00052    0.02761    0.01155
H20   2    0.464757    0.870966    0.059488    11.00000    0.08823
C21   1    0.551967    0.859997    0.116502    11.00000    0.06208    0.11052 =
         0.09338   -0.00318    0.02583    0.00836
AFIX  23
H21A  2    0.652970    0.777036    0.112248    11.00000   -1.20000
H21B  2    0.615113    0.966392    0.114331    11.00000   -1.20000
AFIX   0
C22   1    0.447512    0.535588    0.075344    11.00000    0.19093    0.11666 =
         0.12032   -0.02901   -0.00339    0.07248
AFIX 131
H22A  2    0.542088    0.566996    0.055641    11.00000   -1.50000
H22B  2    0.376455    0.440105    0.066786    11.00000   -1.50000
H22C  2    0.516216    0.511689    0.099341    11.00000   -1.50000
AFIX   0
C23   1   -0.074646    1.073895    0.054788    11.00000    0.08865    0.07816 =
         0.04180    0.00459    0.00773    0.00334
O24   4   -0.212846    1.035394    0.027999    11.00000    0.10146    0.10351 =
         0.06793   -0.00892   -0.01569    0.01720
O25   4   -0.067176    1.206953    0.069956    11.00000    0.13314    0.07446 =
         0.07591   -0.00395   -0.01096    0.01253
C26   1   -0.351981    1.160157    0.017286    11.00000    0.10215    0.12183 =
         0.09397    0.02242   -0.00551    0.02724
AFIX 131
H26A  2   -0.281511    1.252813    0.006945    11.00000   -1.50000
H26B  2   -0.426430    1.192965    0.039980    11.00000   -1.50000
H26C  2   -0.441377    1.118421   -0.002256    11.00000   -1.50000
HKLF 4
REM  CrystalBuilderInfo $orthorhombic $P 21 21 21 $? $colourless $
REM R1 =  0.0436 for   2537 Fo > 4sig(Fo)  and  0.0638 for all   3300 data
REM    247 parameters refined using      0 restraints
END
WGHT      0.0576      0.1536
REM Highest difference peak  0.112,  deepest hole -0.115,  1-sigma level  0.027
Q1    1   0.0975  0.8396  0.1983  11.00000  0.05    0.11
Q2    1   0.4060  1.0792  0.2261  11.00000  0.05    0.10
Q3    1  -0.4320  1.0046 -0.0298  11.00000  0.05    0.09
Q4    1   0.1930  0.7942  0.2173  11.00000  0.05    0.09
Q5    1   0.2809  0.7821  0.1837  11.00000  0.05    0.08
Q6    1   0.2430  0.9086  0.2053  11.00000  0.05    0.08
Q7    1   0.3480  0.9354  0.0311  11.00000  0.05    0.08
Q8    1   0.2611  1.1613  0.2011  11.00000  0.05    0.08
Q9    1  -0.2692  1.2462  0.3088  11.00000  0.05    0.08
Q10   1   0.2830  0.7032  0.1498  11.00000  0.05    0.08
Q11   1   0.3267  0.7244  0.1829  11.00000  0.05    0.08
Q12   1   0.1460  0.5346  0.0374  11.00000  0.05    0.08
Q13   1   0.6451  0.9770  0.1571  11.00000  0.05    0.08
Q14   1   0.8715  0.9540  0.1595  11.00000  0.05    0.08
Q15   1   0.2096  0.4801  0.0501  11.00000  0.05    0.08
Q16   1  -0.0879  0.9633  0.1952  11.00000  0.05    0.08
Q17   1  -0.1525  1.2298  0.3087  11.00000  0.05    0.07
Q18   1   0.4192  0.5190  0.0312  11.00000  0.05    0.07
Q19   1   0.9365  0.8386  0.1826  11.00000  0.05    0.07
Q20   1   0.3720  0.9410  0.2141  11.00000  0.05    0.07
Q21   1  -0.1739  1.1743  0.2749  11.00000  0.05    0.07
Q22   1  -0.0307  1.0296  0.0006  11.00000  0.05    0.07
Q23   1   0.2850  1.0617  0.2863  11.00000  0.05    0.07
Q24   1  -0.1423  0.9412 -0.0025  11.00000  0.05    0.07
Q25   1  -0.1198  0.9780  0.1195  11.00000  0.05    0.07
;
