# Supplementary material for: Tetra­hydro­alstonine
Source: Acta Crystallogr Sect E Struct Rep Online. 2013 Aug 7;69(Pt 9):o1389–90. doi: 10.1107/S1600536813021168 (PMC3884471; doi:10.1107/S1600536813021168)
Supplement: Supplementary file 2 [file e-69-o1389-Isup2.hkl]

#
# h,k,l, Fc-squared, Fo-squared, sigma(Fo-squared) and status flag
#
data_I
_shelx_title ' CrystalBuilderInfo $orthorhombic $P 21 21 21 $? $colourless $'
_shelx_refln_list_code          4
_shelx_F_calc_maximum       78.94
_exptl_crystal_F_000       752.00
_reflns_d_resolution_high  0.8303
 
loop_
 _symmetry_equiv_pos_as_xyz
 'x, y, z'
 '-x+1/2, -y, z+1/2'
 'x+1/2, -y+1/2, -z'
 '-x, y+1/2, -z+1/2'
 
_cell_length_a     6.7190
_cell_length_b     8.1690
_cell_length_c    34.1200
_cell_angle_alpha  90.000
_cell_angle_beta   90.000
_cell_angle_gamma  90.000
 
_shelx_F_squared_multiplier     1.000
 
loop_
 _refln_index_h
 _refln_index_k
 _refln_index_l
 _refln_F_squared_calc
 _refln_F_squared_meas
 _refln_F_squared_sigma
 _refln_observed_status
   2   0   0      448.61      402.42     10.47 o
   4   0   0       49.98       46.30      2.67 o
   6   0   0      138.63      165.18      7.71 o
   8   0   0        0.00        0.00      1.70 o
   1   1   0     3151.30     2741.67     90.08 o
   2   1   0     1569.76     1429.90     17.74 o
   3   1   0       67.60       63.63      1.46 o
   4   1   0      267.99      273.62      5.18 o
   5   1   0        0.25        0.00      1.70 o
   6   1   0        7.87        3.57      1.38 o
   7   1   0       20.45       16.33      3.06 o
   8   1   0        0.07        0.68      1.87 o
   1   2   0     3181.86     2719.87     51.67 o
   2   2   0      301.98      269.74      4.28 o
   3   2   0       66.59       75.59      1.82 o
   4   2   0        0.78        1.00      0.49 o
   5   2   0       10.76       11.40      1.33 o
   6   2   0       57.49       63.22      4.35 o
   7   2   0        0.00       -0.51      2.06 o
   1   3   0     1360.82     1220.34     20.95 o
   2   3   0       18.93       22.77      1.24 o
   3   3   0       30.10       26.11      1.46 o
   4   3   0       33.81       31.42      1.02 o
   5   3   0       50.21       53.28      2.85 o
   6   3   0        0.49        1.87      2.89 o
   7   3   0        0.03        3.38      3.55 o
   0   4   0       92.90       87.11      3.16 o
   1   4   0      677.39      719.62     13.29 o
   2   4   0       33.31       39.15      2.12 o
   3   4   0       96.15      104.97      3.74 o
   4   4   0       25.93       28.43      1.80 o
   5   4   0        0.67        1.21      1.38 o
   6   4   0       12.47       11.76      2.68 o
   7   4   0        2.46        3.23      3.57 o
   1   5   0      142.07      130.98      3.28 o
   2   5   0       45.87       40.45      1.33 o
   3   5   0        3.73        6.27      1.38 o
   4   5   0        1.39        2.21      1.36 o
   5   5   0        0.01       -0.34      1.55 o
   6   5   0       15.59       24.14      5.76 o
   0   6   0     1311.23     1363.66     38.50 o
   1   6   0        0.00        2.70      1.02 o
   2   6   0       23.41       17.18      1.83 o
   3   6   0        9.37        5.27      1.56 o
   4   6   0       18.20       12.03      1.72 o
   5   6   0        0.87        2.36      2.21 o
   6   6   0        0.08       -0.85      3.40 o
   1   7   0       48.88       49.36      2.19 o
   2   7   0        5.08        5.62      1.55 o
   3   7   0       22.49       23.89      2.55 o
   4   7   0        0.08       -1.53      1.53 o
   5   7   0        3.45        9.38      3.75 o
   0   8   0        7.50        6.93      2.19 o
   1   8   0        0.75       -0.51      1.53 o
   2   8   0        1.18        1.00      1.51 o
   3   8   0        6.49        2.36      2.04 o
   4   8   0        4.29        4.57      2.40 o
   1   9   0        4.50        2.53      2.53 o
   2   9   0        7.70        6.46      1.85 o
   3   9   0        0.08       -2.53      2.53 o
   2   0   1      129.28      116.49      3.38 o
   3   0   1      110.38      120.46      3.14 o
   4   0   1        0.04        0.85      0.68 o
   5   0   1      188.09      199.28      7.00 o
   6   0   1        2.83        1.34      2.02 o
   7   0   1       24.45       22.39      2.34 o
   8   0   1        1.61        1.70      3.74 o
  -8   1   1        4.70        3.38      2.00 o
  -7   1   1       12.46       11.21      2.17 o
  -6   1   1       33.54       35.32      2.33 o
  -5   1   1        7.39        1.87      1.36 o
  -4   1   1      126.56      129.20      2.67 o
  -3   1   1      124.66      119.04      1.99 o
  -2   1   1      385.15      354.27      5.40 o
   2   1   1      385.66      351.83      4.89 o
   3   1   1      124.83      130.39      2.09 o
   4   1   1      126.63      125.66      2.63 o
   5   1   1        7.38        7.14      1.53 o
   6   1   1       33.59       35.95      2.50 o
   7   1   1       12.50        8.53      2.36 o
   8   1   1        4.70        4.25      3.38 o
  -7   2   1       11.79       11.57      2.21 o
  -6   2   1        2.18        5.62      1.73 o
  -5   2   1      111.41      115.64      3.92 o
  -4   2   1      111.73      109.01      2.45 o
  -3   2   1      486.72      540.76      9.09 o
  -2   2   1      113.24      117.90      2.26 o
  -1   2   1     6231.22     5678.29    186.63 o
   2   2   1      113.15      110.37      1.65 o
   3   2   1      486.71      539.54      8.48 o
   4   2   1      111.87      110.10      2.19 o
   5   2   1      111.26      112.02      3.59 o
   6   2   1        2.17        2.70      2.00 o
   7   2   1       11.78       14.29      3.06 o
  -7   3   1        2.12       -0.34      2.06 o
  -6   3   1        5.63        6.59      2.87 o
  -5   3   1       17.26       14.99      1.72 o
  -4   3   1       29.58       28.70      0.99 o
  -3   3   1      318.23      329.69      5.67 o
  -2   3   1       86.39       97.63      2.84 o
  -1   3   1     2966.48     2818.64     53.98 o
   0   3   1       72.94       80.42      1.63 o
   1   3   1     2966.94     2811.72     53.91 o
   2   3   1       86.41       99.70      3.13 o
   3   3   1      318.32      324.05      7.51 o
   4   3   1       29.62       27.19      0.82 o
   5   3   1       17.33       18.38      1.68 o
   6   3   1        5.63        3.38      2.21 o
   7   3   1        2.12        4.74      3.57 o
  -7   4   1        0.22       -0.85      2.89 o
  -6   4   1        5.33       12.20      4.55 o
  -5   4   1       51.36       46.47      2.31 o
  -4   4   1       31.93       28.56      1.82 o
  -3   4   1      197.07      209.72      6.42 o
  -2   4   1      530.32      546.22     12.79 o
  -1   4   1     2060.61     2110.01     41.92 o
   0   4   1       88.52       72.89      1.78 o
   1   4   1     2061.00     2087.31     41.68 o
   2   4   1      529.71      560.95     10.50 o
   3   4   1      197.07      210.09      6.42 o
   4   4   1       31.88       27.73      1.92 o
   5   4   1       51.45       50.09      2.96 o
   6   4   1        5.34       -0.34      4.45 o
   7   4   1        0.22       -2.36      3.21 o
  -6   5   1        7.28        6.80      4.76 o
  -5   5   1        0.46       -0.68      1.87 o
  -4   5   1       19.50       16.85      1.82 o
  -3   5   1       22.45       28.00      2.07 o
  -2   5   1       99.79      105.77      2.96 o
  -1   5   1       49.72       50.65      1.85 o
   0   5   1      107.80       93.79      2.77 o
   1   5   1       49.70       49.54      1.65 o
   2   5   1       99.73      111.20      3.02 o
   3   5   1       22.42       22.26      1.85 o
   4   5   1       19.51       19.40      1.83 o
   5   5   1        0.46        1.00      2.19 o
   6   5   1        7.27       11.21      5.23 o
  -6   6   1        2.73        2.21      3.57 o
  -5   6   1       17.99       20.58      3.19 o
  -4   6   1       35.68       34.10      2.58 o
  -3   6   1        2.98        1.34      1.36 o
  -2   6   1       27.65       32.89      2.24 o
  -1   6   1      218.27      213.51      5.71 o
   0   6   1       19.69       18.38      1.22 o
   1   6   1      218.24      221.20      5.42 o
   2   6   1       27.69       30.97      1.31 o
   3   6   1        2.99        0.00      1.70 o
   4   6   1       35.74       32.01      2.36 o
   5   6   1       17.98       15.80      2.70 o
   6   6   1        2.74       -0.34      3.59 o
  -5   7   1        8.09        9.55      4.91 o
  -4   7   1        1.00        1.00      1.85 o
  -3   7   1       24.17       28.14      2.34 o
  -2   7   1        4.10        3.38      2.00 o
  -1   7   1      262.21      259.57      6.73 o
   0   7   1      166.02      172.98      4.81 o
   1   7   1      262.12      264.21      7.20 o
   2   7   1        4.10        2.06      2.06 o
   3   7   1       24.17       31.57      2.50 o
   4   7   1        1.00        2.53      2.19 o
   5   7   1        8.08        6.59      3.75 o
  -4   8   1        0.52        0.17      2.07 o
  -3   8   1       11.28       12.39      2.21 o
  -2   8   1       17.97       13.42      2.19 o
  -1   8   1        6.37        5.27      1.85 o
   0   8   1       47.10       47.91      2.34 o
   1   8   1        6.38        4.91      1.85 o
   2   8   1       17.97       17.30      2.17 o
   3   8   1       11.27       11.93      2.34 o
   4   8   1        0.52       -1.00      2.02 o
  -3   9   1        0.84       -2.55      2.55 o
  -2   9   1        0.65       -0.34      1.72 o
  -1   9   1       29.81       24.93      3.38 o
   0   9   1       11.34       11.76      3.21 o
   1   9   1       29.87       26.78      3.25 o
   2   9   1        0.65       -1.72      1.72 o
   3   9   1        0.85       -1.21      2.40 o
   2   0   2        1.41        0.68      0.17 o
   3   0   2        1.76        1.21      0.17 o
   4   0   2        4.54        2.21      0.85 o
   5   0   2        0.07        0.51      1.19 o
   6   0   2       43.21       35.32      2.94 o
   7   0   2       15.47       12.76      2.06 o
  -8   1   2        0.22        1.53      2.40 o
  -7   1   2       17.96       16.33      2.53 o
  -6   1   2        8.55        8.99      1.56 o
  -5   1   2       13.45       10.36      1.34 o
  -4   1   2       25.80       27.86      0.83 o
  -3   1   2      100.27       95.32      1.78 o
  -2   1   2      140.97      135.19      2.12 o
   2   1   2      140.23      138.24      2.14 o
   3   1   2      100.16       95.32      1.78 o
   4   1   2       25.78       26.51      0.80 o
   5   1   2       13.46       11.40      1.33 o
   6   1   2        8.56        8.16      1.72 o
   7   1   2       17.97       25.32      2.89 o
   8   1   2        0.22        0.85      3.06 o
  -7   2   2        3.58        2.87      2.21 o
  -6   2   2       22.01       26.51      2.96 o
  -5   2   2        2.90        3.23      0.85 o
  -4   2   2      113.33      120.46      3.14 o
  -3   2   2      183.44      159.87      3.30 o
  -2   2   2      180.82      144.74      2.51 o
  -1   2   2     4257.49     3937.53    132.51 o
   0   2   2     3196.06     2824.18     69.27 o
   2   2   2      180.45      143.18      2.50 o
   3   2   2      182.92      168.55      3.38 o
   4   2   2      113.39      118.46      2.84 o
   5   2   2        2.92        3.38      1.00 o
   6   2   2       22.04       23.14      2.75 o
   7   2   2        3.57        6.93      4.25 o
  -7   3   2        8.84       10.70      2.40 o
  -6   3   2        9.31        8.53      4.26 o
  -5   3   2        6.32        6.27      1.50 o
  -4   3   2        8.93        6.46      0.66 o
  -3   3   2      102.21      110.64      2.19 o
  -1   3   2      418.02      389.97      6.69 o
   0   3   2        8.90       13.03      0.66 o
   1   3   2      418.25      383.31      6.64 o
   3   3   2      102.15      112.02      3.59 o
   4   3   2        8.89        8.00      0.51 o
   5   3   2        6.33        6.27      1.17 o
   6   3   2        9.31        7.63      2.38 o
   7   3   2        8.83        7.49      3.57 o
  -7   4   2        0.17        1.53      2.40 o
  -6   4   2       12.53       11.76      4.38 o
  -5   4   2        7.47        6.46      1.19 o
  -4   4   2       34.88       37.21      2.23 o
  -3   4   2        2.39        3.06      0.87 o
  -2   4   2      384.69      392.04      7.75 o
  -1   4   2      409.98      424.70      7.53 o
   0   4   2       19.55       17.50      0.87 o
   1   4   2      409.44      429.54      8.10 o
   2   4   2      384.61      395.14      7.78 o
   3   4   2        2.40        3.92      1.19 o
   4   4   2       34.98       38.50      2.26 o
   5   4   2        7.47       10.19      2.00 o
   6   4   2       12.50        7.14      3.55 o
   7   4   2        0.17        4.57      2.74 o
  -6   5   2        1.70        1.53      4.42 o
  -5   5   2        4.69        4.08      1.53 o
  -4   5   2        2.94        1.70      1.53 o
  -3   5   2        8.26        6.80      1.50 o
  -2   5   2      135.51      146.32      3.47 o
  -1   5   2       99.45      110.64      3.84 o
   0   5   2      147.84      143.81      3.43 o
   1   5   2       99.75      107.92      2.97 o
   2   5   2      135.29      146.32      5.05 o
   3   5   2        8.29        5.44      1.34 o
   4   5   2        2.94        1.00      1.17 o
   5   5   2        4.67        1.21      1.72 o
   6   5   2        1.70        1.53      4.77 o
  -6   6   2        5.10        0.34      5.30 o
  -5   6   2        2.76        6.27      2.74 o
  -4   6   2        8.46        9.55      2.00 o
  -3   6   2       16.04       16.97      1.82 o
  -2   6   2      224.48      218.11      7.32 o
  -1   6   2      114.80      114.52      3.35 o
   0   6   2       34.76       39.64      1.65 o
   1   6   2      114.97      107.11      3.25 o
   2   6   2      224.39      218.11      5.78 o
   3   6   2       16.06       18.38      2.00 o
   4   6   2        8.44        7.78      1.89 o
   5   6   2        2.78        3.57      2.72 o
   6   6   2        5.09        7.14      5.44 o
  -5   7   2        3.44        6.13      4.77 o
  -4   7   2        3.13        2.06      1.87 o
  -3   7   2       12.35       10.19      2.00 o
  -2   7   2        3.95        1.34      1.51 o
  -1   7   2       54.36       55.98      2.34 o
   0   7   2       30.90       32.74      1.94 o
   1   7   2       54.40       58.35      2.40 o
   2   7   2        3.95        2.70      1.72 o
   3   7   2       12.37       11.21      2.00 o
   4   7   2        3.14        0.17      1.89 o
   5   7   2        3.44       -0.17      3.43 o
  -4   8   2        8.75        8.00      2.36 o
  -3   8   2        3.72        3.72      2.00 o
  -2   8   2        6.43        5.44      2.19 o
  -1   8   2        8.12        6.80      1.90 o
   0   8   2      133.87      130.98      4.18 o
   1   8   2        8.14        6.46      1.72 o
   2   8   2        6.41        8.00      1.85 o
   3   8   2        3.72        1.87      1.85 o
   4   8   2        8.77        5.76      2.38 o
  -3   9   2        3.23        2.70      2.70 o
  -2   9   2        1.25        1.34      2.02 o
  -1   9   2        4.36        0.00      1.70 o
   0   9   2        2.37        2.36      2.72 o
   1   9   2        4.37        1.87      2.57 o
   2   9   2        1.25        2.06      2.06 o
   3   9   2        3.23        0.51      2.40 o
   1   0   3       41.11       44.02      1.21 o
   2   0   3      191.37      174.00      2.75 o
   3   0   3      394.00      386.39      7.68 o
   4   0   3      134.09      148.86      4.13 o
   5   0   3       92.04      102.32      4.21 o
   6   0   3        1.90        2.87      1.68 o
   7   0   3        3.59        2.36      1.68 o
   8   0   3        3.20        0.00      1.70 o
  -8   1   3        6.43        8.68      2.92 o
  -7   1   3       14.43        8.16      3.06 o
  -6   1   3       25.08       25.71      1.99 o
  -5   1   3       37.48       42.82      2.40 o
  -4   1   3       92.91      103.37      2.65 o
  -3   1   3     1285.16     1376.20     25.15 o
  -2   1   3      355.11      325.46      4.71 o
   2   1   3      356.05      338.27      4.79 o
   3   1   3     1285.53     1368.46     21.22 o
   4   1   3       92.80       93.30      2.02 o
   5   1   3       37.52       45.94      2.48 o
   6   1   3       25.09       21.90      1.83 o
   7   1   3       14.43       19.18      2.85 o
   8   1   3        6.43        5.95      2.34 o
  -7   2   3       21.59       23.38      3.79 o
  -6   2   3        0.54        2.21      1.85 o
  -5   2   3      125.78      138.85      4.30 o
  -4   2   3       39.07       33.95      1.07 o
  -3   2   3      576.91      651.39     13.30 o
  -2   2   3     2376.04     2288.46     38.65 o
   0   2   3     2979.67     2791.03     67.49 o
   2   2   3     2377.09     2337.36     46.64 o
   3   2   3      577.19      640.79      9.91 o
   4   2   3       39.09       35.95      1.09 o
   5   2   3      125.76      134.58      4.84 o
   6   2   3        0.54        0.17      2.07 o
   7   2   3       21.59       16.97      3.87 o
  -7   3   3       12.70       15.80      2.70 o
  -6   3   3       10.24        9.14      3.08 o
  -5   3   3       85.41       87.59      4.15 o
  -4   3   3        4.97        4.57      0.51 o
  -3   3   3      222.31      237.78      4.83 o
  -2   3   3      368.22      373.17      7.05 o
  -1   3   3      261.41      267.18      4.69 o
   0   3   3      223.52      217.72      4.23 o
   1   3   3      261.70      254.55      4.57 o
   2   3   3      368.49      380.25      8.65 o
   3   3   3      221.96      240.61      6.47 o
   4   3   3        4.99        4.57      0.51 o
   5   3   3       85.41       88.57      4.42 o
   6   3   3       10.24        8.84      2.24 o
   7   3   3       12.69       15.50      2.77 o
  -7   4   3        1.31       -2.89      2.89 o
  -6   4   3        1.13       -1.21      2.06 o
  -5   4   3       97.93      103.90      3.72 o
  -4   4   3       80.31       79.96      3.02 o
  -3   4   3       62.72       58.94      2.60 o
  -2   4   3      348.50      345.98      7.27 o
  -1   4   3      201.43      210.48      4.16 o
   0   4   3      796.97      745.01     12.10 o
   1   4   3      201.25      217.72      4.62 o
   2   4   3      348.11      379.74      7.63 o
   3   4   3       62.61       61.98      2.46 o
   4   4   3       80.38       89.56      3.70 o
   5   4   3       97.91      103.10      5.56 o
   6   4   3        1.14       -1.34      3.21 o
   7   4   3        1.31        0.00      1.70 o
  -6   5   3        3.08        3.57      4.77 o
  -5   5   3       10.51        9.70      1.70 o
  -4   5   3       61.61       59.94      3.23 o
  -3   5   3       51.75       47.91      2.53 o
  -2   5   3      897.73      935.92     21.53 o
  -1   5   3       88.18       87.11      2.19 o
   0   5   3      110.52      103.37      2.92 o
   1   5   3       88.12       88.81      2.46 o
   2   5   3      897.10      963.24     18.60 o
   3   5   3       51.75       49.36      2.75 o
   4   5   3       61.65       64.68      3.35 o
   5   5   3       10.51       10.70      2.57 o
   6   5   3        3.08        6.80      5.10 o
  -6   6   3        3.84        3.72      5.28 o
  -5   6   3       28.86       29.26      3.38 o
  -4   6   3       21.22       23.38      2.02 o
  -3   6   3       62.08       63.85      3.13 o
  -2   6   3       63.86       57.36      2.96 o
  -1   6   3      199.78      200.76      5.17 o
   0   6   3        3.57        2.21      1.00 o
   1   6   3      199.60      206.34      5.62 o
   2   6   3       63.94       68.73      2.38 o
   3   6   3       62.16       69.81      3.48 o
   4   6   3       21.23       22.26      2.34 o
   5   6   3       28.88       32.74      3.59 o
   6   6   3        3.84       10.02      5.45 o
  -5   7   3        2.60       -1.34      4.38 o
  -4   7   3        0.10        0.00      1.70 o
  -3   7   3       10.67       14.99      2.23 o
  -2   7   3       34.62       33.49      2.57 o
  -1   7   3      244.55      236.17      6.41 o
   0   7   3       59.82       62.59      2.48 o
   1   7   3      244.50      238.19      6.44 o
   2   7   3       34.65       35.95      2.50 o
   3   7   3       10.70       14.29      1.87 o
   4   7   3        0.10        0.85      1.72 o
   5   7   3        2.59        5.95      4.96 o
  -4   8   3        1.95        4.74      2.21 o
  -3   8   3        7.15        6.93      2.40 o
  -2   8   3       26.13       23.63      2.41 o
  -1   8   3       38.49       37.86      2.72 o
   0   8   3       48.97       48.27      2.36 o
   1   8   3       38.45       40.62      2.65 o
   2   8   3       26.19       32.30      2.67 o
   3   8   3        7.16        4.74      1.87 o
   4   8   3        1.95        2.06      2.06 o
  -3   9   3        9.93        6.93      2.19 o
  -2   9   3       11.82        8.99      2.34 o
  -1   9   3        0.72       -2.21      2.21 o
   0   9   3       16.77       21.29      3.98 o
   1   9   3        0.72       -3.23      3.42 o
   2   9   3       11.83       10.36      2.17 o
   3   9   3        9.93        8.00      2.36 o
   1   0   4     1434.03     1224.89     23.72 o
   2   0   4      243.82      253.30      3.74 o
   3   0   4      305.44      290.24      4.89 o
   4   0   4        0.16        0.00      1.70 o
   5   0   4       26.74       27.46      1.92 o
   6   0   4      108.47      112.85      4.15 o
   7   0   4       17.63       20.34      3.06 o
   8   0   4        1.56       -1.00      2.70 o
  -8   1   4        4.49        5.44      2.19 o
  -7   1   4       43.80       51.21      5.78 o
  -6   1   4      107.41      112.85      4.71 o
  -5   1   4       78.70       88.57      3.69 o
  -4   1   4      147.85      153.02      3.87 o
  -3   1   4      149.43      154.31      2.92 o
  -2   1   4      471.76      450.32      6.08 o
  -1   1   4     1646.19     1388.80     24.30 o
   0   1   4     1603.92     1465.62     28.94 o
   1   1   4     1647.66     1361.74     19.23 o
   2   1   4      471.95      454.76      6.12 o
   3   1   4      149.34      156.91      2.62 o
   4   1   4      147.66      155.94      2.60 o
   5   1   4       78.77       81.83      3.53 o
   6   1   4      107.36      107.11      3.77 o
   7   1   4       43.79       57.75      4.55 o
   8   1   4        4.48        4.40      2.34 o
  -7   2   4        1.61       -1.00      2.87 o
  -6   2   4      162.53      185.54      8.17 o
  -5   2   4        0.49       -0.34      0.85 o
  -4   2   4      145.95      140.39      4.01 o
  -3   2   4      610.55      654.72     12.01 o
  -2   2   4      244.77      247.11      4.09 o
   0   2   4       29.11       30.55      0.87 o
   1   2   4     4198.57     3675.39    123.28 o
   2   2   4      244.70      237.38      5.22 o
   3   2   4      611.46      654.72     10.01 o
   4   2   4      145.99      141.63      2.79 o
   5   2   4        0.49        0.00      1.70 o
   6   2   4      162.55      186.25      8.90 o
   7   2   4        1.61       -0.68      2.04 o
  -7   3   4        3.98        2.70      2.00 o
  -6   3   4       10.51        7.63      2.51 o
  -5   3   4       15.48       10.87      1.21 o
  -4   3   4       12.82       11.21      0.70 o
  -3   3   4      690.59      729.44     12.68 o
  -2   3   4      281.18      295.60      5.83 o
  -1   3   4      237.22      241.01      5.27 o
   0   3   4        0.70       -0.51      0.51 o
   1   3   4      236.99      243.03      5.28 o
   2   3   4      280.61      289.35      5.76 o
   3   3   4      691.14      762.19     17.28 o
   4   3   4       12.82       10.70      0.68 o
   5   3   4       15.43       13.42      1.72 o
   6   3   4       10.50       10.02      2.23 o
   7   3   4        3.97        7.14      2.58 o
  -7   4   4        7.26        3.72      2.57 o
  -6   4   4       41.81       40.45      3.81 o
  -5   4   4        1.09        0.51      1.04 o
  -4   4   4       23.25       23.77      1.65 o
  -3   4   4        7.00        9.14      0.71 o
  -2   4   4     1228.85     1249.65     26.73 o
  -1   4   4     1617.98     1587.81     28.05 o
   0   4   4      112.39      114.52      2.51 o
   1   4   4     1618.23     1580.56     27.98 o
   2   4   4     1228.58     1281.18     23.33 o
   3   4   4        6.99       10.70      1.36 o
   4   4   4       23.35       21.29      1.68 o
   5   4   4        1.09        3.06      1.55 o
   6   4   4       41.78       46.47      5.69 o
   7   4   4        7.25       12.39      3.94 o
  -6   5   4        0.84       -1.34      4.38 o
  -5   5   4        5.73        3.23      1.68 o
  -4   5   4        5.89        1.70      1.53 o
  -3   5   4       76.49       74.69      3.16 o
  -2   5   4       80.61       87.59      1.95 o
  -1   5   4      166.10      165.85      3.69 o
   0   5   4       12.05       14.09      1.17 o
   1   5   4      166.30      175.04      4.15 o
   2   5   4       80.50       91.78      2.75 o
   3   5   4       76.56       81.13      3.28 o
   4   5   4        5.85        7.78      1.53 o
   5   5   4        5.73        6.27      2.23 o
   6   5   4        0.84        1.53      3.59 o
  -6   6   4        8.74        1.21      4.94 o
  -5   6   4       12.57        7.27      2.40 o
  -4   6   4       16.74       15.60      1.85 o
  -3   6   4        2.83        1.87      1.36 o
  -2   6   4      130.38      128.60      4.72 o
  -1   6   4      171.25      165.85      4.37 o
   0   6   4       13.60       13.22      1.33 o
   1   6   4      171.28      174.70      4.83 o
   2   6   4      130.21      134.28      3.92 o
   3   6   4        2.84        4.57      1.67 o
   4   6   4       16.76       17.50      2.17 o
   5   6   4       12.57       11.76      2.68 o
   6   6   4        8.74        8.16      4.25 o
  -5   7   4        2.73        5.27      4.79 o
  -4   7   4        5.62        4.74      1.70 o
  -3   7   4       10.16        8.16      1.87 o
  -2   7   4       35.91       33.79      2.58 o
  -1   7   4       29.93       33.64      2.41 o
   0   7   4       41.77       44.02      2.07 o
   1   7   4       29.96       32.01      1.77 o
   2   7   4       35.97       29.55      2.55 o
   3   7   4       10.15        9.55      2.00 o
   4   7   4        5.61        5.62      1.85 o
   5   7   4        2.73       -3.72      4.72 o
  -4   8   4        0.77        0.51      2.23 o
  -3   8   4        9.49        9.70      2.19 o
  -2   8   4        1.34        1.70      2.21 o
  -1   8   4        1.89        1.70      2.04 o
   0   8   4       13.10       16.01      1.67 o
   1   8   4        1.88        0.51      2.06 o
   2   8   4        1.34        2.21      1.85 o
   3   8   4        9.51        5.76      1.87 o
   4   8   4        0.77        5.62      2.23 o
  -3   9   4        9.42        8.29      2.40 o
  -2   9   4        7.71        6.93      2.40 o
  -1   9   4       26.13       20.22      2.70 o
   0   9   4        3.22        6.59      3.55 o
   1   9   4       26.16       22.89      3.74 o
   2   9   4        7.72        8.00      2.36 o
   3   9   4        9.43        9.55      2.58 o
   2   0   5     2209.87     2009.44     33.90 o
   3   0   5      152.53      136.71      2.45 o
   4   0   5      445.85      488.14     10.36 o
   5   0   5        0.15       -0.51      1.04 o
   6   0   5       27.78       23.38      2.02 o
   7   0   5       68.39       76.95      4.11 o
   8   0   5        0.57        0.17      3.09 o
  -7   1   5       13.56       13.03      2.07 o
  -6   1   5       41.77       44.36      2.79 o
  -5   1   5       19.39       21.78      1.58 o
  -4   1   5      258.61      271.04      6.01 o
  -3   1   5      164.72      159.54      2.63 o
  -2   1   5      935.62      868.58     11.52 o
   0   1   5     2148.84     1867.14     31.53 o
   2   1   5      935.07      871.66     12.32 o
   3   1   5      164.42      159.54      2.96 o
   4   1   5      258.52      260.82      4.64 o
   5   1   5       19.36       18.72      1.70 o
   6   1   5       41.77       47.54      2.70 o
   7   1   5       13.58       12.57      3.60 o
  -7   2   5       49.34       50.46      6.30 o
  -6   2   5       31.76       32.15      3.25 o
  -5   2   5       11.32       12.95      1.22 o
  -4   2   5      326.44      338.74      8.16 o
  -3   2   5      234.88      235.78      4.01 o
  -2   2   5      746.64      755.02     12.18 o
  -1   2   5      294.80      280.13      4.79 o
   1   2   5      294.26      275.78      4.76 o
   2   2   5      746.48      764.34     13.69 o
   3   2   5      234.97      240.20      4.45 o
   4   2   5      326.39      338.74      6.24 o
   5   2   5       11.32       14.58      1.70 o
   6   2   5       31.72       33.34      3.47 o
   7   2   5       49.34       54.63      4.04 o
  -7   3   5       18.32       17.18      2.70 o
  -6   3   5       46.97       49.73      5.88 o
  -5   3   5      121.82      122.18      4.32 o
  -4   3   5       13.14       15.50      1.02 o
  -3   3   5      135.79      138.24      3.06 o
  -2   3   5     1535.13     1577.45     33.13 o
  -1   3   5      321.42      321.70      6.54 o
   0   3   5     2068.93     1968.75     39.33 o
   1   3   5      322.05      328.75      8.04 o
   2   3   5     1534.19     1629.65     32.62 o
   3   3   5      135.45      146.95      4.11 o
   4   3   5       13.13       13.61      0.87 o
   5   3   5      121.80      127.72      5.59 o
   6   3   5       46.95       51.96      4.13 o
   7   3   5       18.33       22.26      3.19 o
  -7   4   5        3.64        8.16      3.57 o
  -6   4   5        3.15        3.92      2.38 o
  -5   4   5       19.99       15.80      1.67 o
  -4   4   5      247.02      245.89      7.76 o
  -3   4   5      157.20      167.21      5.39 o
  -2   4   5       67.77       59.14      1.60 o
  -1   4   5      194.60      190.19      3.96 o
   0   4   5       16.65       16.12      0.83 o
   1   4   5      194.87      190.91      4.32 o
   2   4   5       67.91       65.31      2.53 o
   3   4   5      157.26      165.85      5.37 o
   4   4   5      246.94      244.67      7.75 o
   5   4   5       19.99       17.30      2.17 o
   6   4   5        3.16        8.00      3.53 o
   7   4   5        3.62        0.68      3.21 o
  -6   5   5        7.34       11.57      4.96 o
  -5   5   5      149.91      133.68      5.13 o
  -4   5   5       79.89       90.05      4.21 o
  -3   5   5        7.69        8.53      1.53 o
  -2   5   5      299.38      304.17      5.91 o
  -1   5   5      177.74      174.70      3.79 o
   0   5   5       22.71       23.77      1.39 o
   1   5   5      177.71      174.70      4.13 o
   2   5   5      299.38      311.49      6.90 o
   3   5   5        7.68        7.27      1.19 o
   4   5   5       79.93       93.55      4.03 o
   5   5   5      149.95      141.63      7.76 o
   6   5   5        7.35       12.03      4.06 o
  -6   6   5        8.56        6.59      3.55 o
  -5   6   5        1.19        2.53      2.36 o
  -4   6   5       13.07       14.99      2.23 o
  -3   6   5      153.16      153.34      5.81 o
  -2   6   5      158.99      170.93      5.79 o
  -1   6   5       50.25       55.39      2.14 o
   0   6   5      245.64      238.58      6.05 o
   1   6   5       50.25       57.96      2.17 o
   2   6   5      158.96      170.93      4.43 o
   3   6   5      153.01      162.84      5.98 o
   4   6   5       13.07       11.04      1.90 o
   5   6   5        1.19        1.00      3.04 o
   6   6   5        8.54       15.50      4.21 o
  -5   7   5        6.78        0.51      4.60 o
  -4   7   5        4.76        2.36      1.85 o
  -3   7   5       26.77       32.59      2.53 o
  -2   7   5        2.70        2.36      1.53 o
  -1   7   5        3.85        2.06      1.53 o
   0   7   5       44.24       46.30      2.12 o
   1   7   5        3.80        3.92      1.19 o
   2   7   5        2.71        2.70      1.83 o
   3   7   5       26.83       24.14      2.43 o
   4   7   5        4.78       -0.17      1.72 o
   5   7   5        6.77        1.34      3.53 o
  -4   8   5        0.58        2.06      2.21 o
  -3   8   5       13.15        5.62      2.04 o
  -2   8   5       20.19       19.18      2.40 o
  -1   8   5       13.61       13.22      1.99 o
   0   8   5      194.31      209.72      6.80 o
   1   8   5       13.59       15.50      2.36 o
   2   8   5       20.17       18.72      2.36 o
   3   8   5       13.16       11.04      2.16 o
   4   8   5        0.58       -1.53      2.23 o
  -3   9   5        0.28        2.21      2.36 o
  -2   9   5        5.68        0.51      2.06 o
  -1   9   5        6.62        6.27      1.89 o
   0   9   5        9.59       11.93      3.60 o
   1   9   5        6.62        5.08      3.59 o
   2   9   5        5.67        2.87      2.04 o
   3   9   5        0.28       -1.53      2.23 o
   1   0   6      811.84      654.04     10.67 o
   2   0   6      548.53      504.40      7.03 o
   3   0   6      515.24      532.90      7.82 o
   4   0   6        0.41        0.51      0.17 o
   5   0   6        8.70       12.76      1.68 o
   6   0   6      232.51      276.20      9.97 o
   7   0   6        3.06        1.87      1.72 o
   8   0   6        0.51        3.38      2.87 o
  -7   1   6       55.76       61.17      4.69 o
  -6   1   6      159.19      187.32      6.42 o
  -5   1   6       49.77       57.36      1.97 o
  -4   1   6      277.84      290.24      6.22 o
  -3   1   6        1.11        0.85      0.34 o
  -2   1   6       62.56       61.37      1.22 o
  -1   1   6      602.34      600.52      7.03 o
   0   1   6      101.71       92.29      1.50 o
   1   1   6      602.56      585.91      7.58 o
   2   1   6       62.72       63.85      1.26 o
   3   1   6        1.13        1.70      0.34 o
   4   1   6      277.96      292.02      6.24 o
   5   1   6       49.70       53.10      2.67 o
   6   1   6      159.07      171.61      5.81 o
   7   1   6       55.79       57.96      4.76 o
  -7   2   6        7.89        6.80      3.06 o
  -6   2   6       87.78       97.36      4.11 o
  -5   2   6      253.50      259.14      7.14 o
  -4   2   6       75.38       84.92      3.13 o
  -3   2   6      566.17      634.19     10.50 o
  -2   2   6      163.19      150.13      3.19 o
  -1   2   6      922.17      854.05     12.18 o
   0   2   6       28.90       26.37      0.80 o
   1   2   6      920.85      816.39     11.91 o
   2   2   6      163.24      152.37      3.53 o
   3   2   6      565.78      643.42     12.56 o
   4   2   6       75.45       80.20      2.11 o
   5   2   6      253.58      248.35      7.80 o
   6   2   6       87.68       96.59      5.39 o
   7   2   6        7.88        2.21      2.36 o
  -7   3   6        4.35        6.80      2.04 o
  -6   3   6       38.32       42.31      4.57 o
  -5   3   6      340.43      326.39      7.54 o
  -4   3   6      239.24      241.81      6.08 o
  -3   3   6      270.41      293.80      5.81 o
  -2   3   6      891.88      939.91     15.19 o
  -1   3   6      520.28      490.45      8.67 o
   0   3   6       74.73       71.12      1.97 o
   1   3   6      519.73      497.98     11.64 o
   2   3   6      891.66      926.37     19.85 o
   3   3   6      270.67      310.57      9.65 o
   4   3   6      239.31      236.99      5.22 o
   5   3   6      340.49      355.75     10.82 o
   6   3   6       38.30       39.64      5.91 o
   7   3   6        4.34        3.72      2.36 o
  -7   4   6       13.71       14.09      3.52 o
  -6   4   6       12.15       13.42      2.87 o
  -5   4   6       33.55       27.32      2.17 o
  -4   4   6       28.07       24.79      1.82 o
  -3   4   6       29.38       30.11      1.43 o
  -2   4   6      511.81      541.97      7.88 o
  -1   4   6       75.33       83.49      2.38 o
   0   4   6       60.72       49.36      2.02 o
   1   4   6       75.55       88.08      2.68 o
   2   4   6      512.25      575.24     13.13 o
   3   4   6       29.47       32.30      1.92 o
   4   4   6       28.14       24.93      1.82 o
   5   4   6       33.55       28.70      2.65 o
   6   4   6       12.13       18.16      3.77 o
   7   4   6       13.72        7.63      4.11 o
  -6   5   6       11.55       11.21      5.06 o
  -5   5   6        8.58        9.38      1.51 o
  -4   5   6       27.19       30.97      2.33 o
  -3   5   6       53.88       61.17      2.85 o
  -2   5   6      214.36      221.97      4.26 o
  -1   5   6      379.89      368.65      8.51 o
   0   5   6       16.03       17.62      1.21 o
   1   5   6      379.60      380.76      8.14 o
   2   5   6      214.56      232.19      5.56 o
   3   5   6       53.70       54.81      2.89 o
   4   5   6       27.18       33.20      2.40 o
   5   5   6        8.59       12.39      2.38 o
   6   5   6       11.54        4.74      3.57 o
  -6   6   6        8.32        4.25      3.55 o
  -5   6   6        5.31        6.80      2.17 o
  -4   6   6       32.47       29.68      2.41 o
  -3   6   6      119.79      125.95      4.98 o
  -2   6   6        5.10        4.25      1.50 o
  -1   6   6        4.50        4.74      1.02 o
   0   6   6       30.66       29.41      1.70 o
   1   6   6        4.46        4.08      1.00 o
   2   6   6        5.12        5.08      0.82 o
   3   6   6      119.81      137.93      5.20 o
   4   6   6       32.53       29.41      2.55 o
   5   6   6        5.33        5.27      2.04 o
   6   6   6        8.31       13.80      5.62 o
  -5   7   6        1.50        2.36      3.57 o
  -4   7   6        5.00        1.53      1.51 o
  -3   7   6       42.17       41.97      2.87 o
  -2   7   6       70.31       71.12      3.52 o
  -1   7   6        1.60        2.53      1.53 o
   0   7   6      169.93      168.55      5.08 o
   1   7   6        1.61        1.70      1.02 o
   2   7   6       70.28       66.59      3.62 o
   3   7   6       42.20       44.53      2.96 o
   4   7   6        5.01       -0.34      1.72 o
   5   7   6        1.51        1.34      5.08 o
  -4   8   6        7.90        7.27      2.04 o
  -3   8   6        6.76        2.70      2.00 o
  -2   8   6       41.51       48.81      3.28 o
  -1   8   6       15.10       16.65      2.34 o
   0   8   6        0.46        0.17      1.72 o
   1   8   6       15.12       10.70      2.40 o
   2   8   6       41.51       47.18      3.23 o
   3   8   6        6.78        4.57      2.06 o
   4   8   6        7.90        5.76      2.38 o
  -3   9   6       13.78       13.90      2.92 o
  -2   9   6        3.39        6.13      2.40 o
  -1   9   6       10.57       10.36      2.02 o
   0   9   6        0.76        3.38      2.87 o
   1   9   6       10.58        7.78      3.06 o
   2   9   6        3.39        3.72      2.21 o
   3   9   6       13.78        8.68      2.68 o
   2   0   7       18.02       16.43      0.53 o
   3   0   7      143.36      132.78      2.70 o
   4   0   7       70.48       73.57      1.78 o
   5   0   7        0.00        1.34      1.17 o
   6   0   7       63.86       72.01      4.20 o
   7   0   7        2.65        3.06      1.68 o
  -7   1   7       34.82       42.99      3.75 o
  -6   1   7      132.37      154.31      6.47 o
  -5   1   7       95.71       90.80      3.48 o
  -4   1   7      144.65      156.26      3.59 o
  -3   1   7      363.85      362.17      5.95 o
  -2   1   7     1467.76     1423.00     18.69 o
  -1   1   7     2582.71     2370.24     35.54 o
   0   1   7     1423.83     1263.51     18.54 o
   1   1   7     2584.15     2434.12     59.16 o
   2   1   7     1469.07     1426.95     22.65 o
   3   1   7      363.52      372.67      7.05 o
   4   1   7      144.91      146.00      3.14 o
   5   1   7       95.85      102.05      3.96 o
   6   1   7      132.32      145.37      5.34 o
  -7   2   7       14.12        7.49      2.21 o
  -6   2   7        5.62        3.92      1.70 o
  -5   2   7        0.25        2.06      1.00 o
  -4   2   7       21.32       16.12      0.83 o
  -3   2   7      353.72      364.65      6.47 o
  -2   2   7      223.89      216.95      3.45 o
  -1   2   7      697.15      634.19      9.19 o
   0   2   7      199.79      186.61      3.57 o
   1   2   7      697.04      592.87      8.26 o
   2   2   7      223.87      219.26      5.40 o
   3   2   7      353.69      375.19      6.56 o
   4   2   7       21.42       18.50      0.90 o
   5   2   7        0.24        1.00      1.17 o
   6   2   7        5.62        4.91      2.02 o
   7   2   7       14.14       25.18      6.15 o
  -7   3   7        1.15        0.85      2.23 o
  -6   3   7       32.26       24.79      3.38 o
  -5   3   7       59.98       68.08      2.80 o
  -4   3   7        7.42        5.27      0.66 o
  -3   3   7       46.40       44.36      1.22 o
  -2   3   7     1267.61     1330.17     23.77 o
  -1   3   7       79.97       80.42      1.63 o
   0   3   7      190.08      207.46      4.50 o
   1   3   7       79.72       84.92      2.65 o
   2   3   7     1267.43     1317.83     28.39 o
   3   3   7       46.47       47.73      1.44 o
   4   3   7        7.43        4.25      0.70 o
   5   3   7       59.98       67.22      3.64 o
   6   3   7       32.26       31.42      5.11 o
   7   3   7        1.15        2.36      2.53 o
  -7   4   7        2.95        6.13      2.19 o
  -6   4   7        5.23        4.40      2.91 o
  -5   4   7       60.25       50.84      2.79 o
  -4   4   7       17.30       20.93      1.31 o
  -3   4   7      282.86      277.93      6.95 o
  -2   4   7      136.85      154.31      4.54 o
  -1   4   7      142.83      154.96      4.54 o
   0   4   7      123.49      131.27      3.89 o
   1   4   7      142.70      158.56      4.26 o
   2   4   7      136.73      155.94      4.23 o
   3   4   7      283.10      296.95      8.53 o
   4   4   7       17.36       18.16      1.67 o
   5   4   7       60.34       56.77      3.53 o
   6   4   7        5.22        7.49      4.93 o
   7   4   7        2.94       -1.87      5.61 o
  -6   5   7       21.23       19.40      5.28 o
  -5   5   7       16.78        8.84      1.70 o
  -4   5   7      394.69      406.62     12.10 o
  -3   5   7       35.66       34.10      2.12 o
  -2   5   7      251.19      251.65      4.55 o
  -1   5   7        7.61        8.68      0.85 o
   0   5   7        6.21        6.27      1.04 o
   1   5   7        7.56       10.02      0.99 o
   2   5   7      251.26      266.75      6.39 o
   3   5   7       35.73       33.79      2.28 o
   4   5   7      394.64      436.59     12.52 o
   5   5   7       16.75       23.77      2.92 o
   6   5   7       21.19       21.05      5.74 o
  -6   6   7        2.30       -1.70      3.91 o
  -5   6   7       37.64       29.41      3.11 o
  -4   6   7        0.19        1.34      1.70 o
  -3   6   7      151.56      155.94      5.86 o
  -2   6   7       24.33       27.73      2.19 o
  -1   6   7       45.66       47.01      1.97 o
   0   6   7       24.85       32.01      1.48 o
   1   6   7       45.64       45.59      2.11 o
   2   6   7       24.36       22.39      1.36 o
   3   6   7      151.74      141.31      5.57 o
   4   6   7        0.19        1.21      1.55 o
   5   6   7       37.65       32.59      3.57 o
   6   6   7        2.30        3.06      4.06 o
  -5   7   7        8.89        2.21      3.57 o
  -4   7   7       65.30       50.09      3.50 o
  -3   7   7       23.69       23.26      2.40 o
  -2   7   7       30.92       28.83      2.38 o
  -1   7   7       95.60       95.06      3.81 o
   0   7   7       17.85       18.38      1.56 o
   1   7   7       95.58       85.65      3.14 o
   2   7   7       30.89       25.71      2.24 o
   3   7   7       23.71       23.14      2.38 o
   4   7   7       65.30       63.02      3.92 o
   5   7   7        8.89       -0.34      4.79 o
  -4   8   7        5.23        4.74      1.87 o
  -3   8   7       60.06       57.16      3.74 o
  -2   8   7        1.75        3.92      1.85 o
  -1   8   7       17.98       19.88      2.21 o
   0   8   7       29.85       31.57      2.34 o
   1   8   7       17.96       17.84      2.43 o
   2   8   7        1.76        6.27      2.02 o
   3   8   7       59.99       61.57      3.89 o
   4   8   7        5.24        1.34      2.36 o
  -2   9   7        3.19       -0.17      2.58 o
  -1   9   7        9.00       12.20      2.55 o
   0   9   7        2.63        9.70      3.09 o
   1   9   7        8.99        5.62      2.91 o
   2   9   7        3.20        4.74      2.38 o
   2   0   8      144.88      142.25      2.48 o
   3   0   8      157.90      154.96      3.25 o
   4   0   8       26.44       29.12      0.99 o
   5   0   8       38.42       43.33      3.09 o
   6   0   8       13.77       16.12      1.89 o
   7   0   8      136.55      154.96      5.20 o
  -7   1   8        1.60       -1.70      2.72 o
  -6   1   8       71.33       79.96      3.74 o
  -5   1   8       47.46       43.33      1.89 o
  -4   1   8       58.45       65.31      1.68 o
  -3   1   8      595.39      594.78      9.53 o
  -2   1   8      835.40      805.24     10.36 o
  -1   1   8     2369.21     2150.92     32.64 o
   0   1   8      717.52      691.91      8.92 o
   1   1   8     2368.62     2203.22     37.94 o
   2   1   8      834.49      812.67     11.89 o
   3   1   8      594.96      615.95     11.64 o
   4   1   8       58.48       59.14      1.80 o
   5   1   8       47.50       44.36      2.96 o
   6   1   8       71.28       77.87      4.15 o
   7   1   8        1.60        3.38      2.53 o
  -7   2   8        8.98       10.87      2.75 o
  -6   2   8       43.93       42.48      2.72 o
  -5   2   8      395.93      419.87     12.28 o
  -4   2   8      106.38      120.74      4.01 o
  -3   2   8      345.90      335.87      6.22 o
  -2   2   8      139.64      126.24      2.34 o
  -1   2   8     1239.91     1179.70     17.01 o
   0   2   8      170.74      168.21      3.04 o
   1   2   8     1240.34     1110.89     16.51 o
   2   2   8      139.45      117.05      3.11 o
   3   2   8      345.92      342.12      6.27 o
   4   2   8      106.28      106.58      2.68 o
   5   2   8      395.92      392.04      9.80 o
   6   2   8       43.94       39.15      3.43 o
   7   2   8        8.98       12.95      2.91 o
  -7   3   8        5.84        5.44      3.23 o
  -6   3   8       12.85        8.53      1.90 o
  -5   3   8       73.70       67.22      2.99 o
  -4   3   8      271.86      274.47      7.78 o
  -3   3   8      180.70      184.82      3.89 o
  -2   3   8       33.79       33.95      1.07 o
  -1   3   8      331.62      301.45      5.44 o
   0   3   8      113.52      117.05      2.82 o
   1   3   8      330.87      308.74      7.78 o
   2   3   8       33.67       33.20      1.50 o
   3   3   8      180.73      189.46      4.67 o
   4   3   8      271.78      263.36      6.76 o
   5   3   8       73.61       77.65      4.13 o
   6   3   8       12.86       16.97      3.01 o
   7   3   8        5.85       12.95      5.62 o
  -7   4   8        5.06        8.29      2.40 o
  -6   4   8       19.13       22.39      2.84 o
  -5   4   8      154.86      143.81      5.32 o
  -4   4   8       49.13       56.56      2.34 o
  -3   4   8      187.73      187.32      4.64 o
  -2   4   8      743.61      712.64     16.70 o
  -1   4   8      215.71      209.34      4.15 o
   0   4   8       25.50       27.46      1.50 o
   1   4   8      216.00      232.59      5.96 o
   2   4   8      743.29      738.62     21.26 o
   3   4   8      187.55      194.17      7.63 o
   4   4   8       49.09       48.46      2.55 o
   5   4   8      154.83      155.60      6.83 o
   6   4   8       19.13       15.09      5.27 o
   7   4   8        5.06        9.70      4.38 o
  -6   5   8       33.01       31.57      6.15 o
  -5   5   8        3.42        3.38      1.68 o
  -4   5   8      102.43      108.47      4.35 o
  -3   5   8      247.36      246.70      7.37 o
  -2   5   8      111.50      116.76      2.82 o
  -1   5   8        1.57        1.34      0.85 o
   0   5   8       21.56       19.40      1.50 o
   1   5   8        1.60        1.21      0.68 o
   2   5   8      111.67      119.04      4.26 o
   3   5   8      247.53      253.72      8.31 o
   4   5   8      102.56      107.65      4.33 o
   5   5   8        3.43        4.08      2.36 o
   6   5   8       33.01       33.49      5.28 o
  -6   6   8        0.65       -1.87      3.38 o
  -5   6   8        0.55        0.85      2.23 o
  -4   6   8       21.05       22.39      2.23 o
  -3   6   8       69.31       75.37      3.62 o
  -2   6   8      167.44      159.87      5.61 o
  -1   6   8       17.48       18.38      1.34 o
   0   6   8       47.06       46.11      2.12 o
   1   6   8       17.56       16.85      1.17 o
   2   6   8      167.33      170.25      4.76 o
   3   6   8       69.24       73.33      3.57 o
   4   6   8       21.08       20.93      2.26 o
   5   6   8        0.55        4.08      4.59 o
   6   6   8        0.65       -0.51      5.11 o
  -5   7   8       12.96       13.42      4.11 o
  -4   7   8       21.52       17.84      2.53 o
  -3   7   8        9.66        5.95      1.72 o
  -2   7   8       18.13       22.39      2.23 o
  -1   7   8        1.89        1.34      1.70 o
   0   7   8        7.12        6.80      1.16 o
   1   7   8        1.90        1.87      1.04 o
   2   7   8       18.09       14.78      2.41 o
   3   7   8        9.64       11.40      2.19 o
   4   7   8       21.54       21.53      2.67 o
   5   7   8       12.95       12.57      4.25 o
  -4   8   8       22.04       17.62      2.51 o
  -3   8   8       42.00       38.01      3.06 o
  -2   8   8        4.85        7.14      2.23 o
  -1   8   8        1.45        1.53      1.51 o
   0   8   8      126.46      131.88      5.10 o
   1   8   8        1.44       -1.70      1.87 o
   2   8   8        4.85        1.53      2.04 o
   3   8   8       41.97       39.96      3.30 o
   4   8   8       22.03       19.18      3.08 o
  -2   9   8       13.06        8.16      2.53 o
  -1   9   8       12.35       14.09      2.55 o
   0   9   8        0.30       -0.51      3.42 o
   1   9   8       12.35        6.46      3.91 o
   2   9   8       13.06       14.58      2.40 o
   1   0   9      356.78      344.54      8.22 o
   2   0   9     1825.53     1797.96     35.37 o
   3   0   9     1105.20     1128.34     18.38 o
   4   0   9      304.54      295.15      6.27 o
   5   0   9        0.02        0.85      1.19 o
   6   0   9       59.88       72.01      3.31 o
   7   0   9        0.55        1.53      1.87 o
  -7   1   9       21.89       26.11      3.06 o
  -6   1   9       13.39       11.76      1.87 o
  -5   1   9       94.08       92.04      3.01 o
  -4   1   9      184.85      200.39      4.79 o
  -3   1   9      312.13      284.05      5.27 o
  -2   1   9      459.85      437.14      5.45 o
  -1   1   9      171.30      164.52      2.67 o
   0   1   9       20.14       18.06      0.56 o
   1   1   9      171.44      167.87      2.70 o
   2   1   9      459.20      443.15      7.68 o
   3   1   9      311.76      300.09      5.88 o
   4   1   9      184.68      193.08      5.79 o
   5   1   9       94.14       93.04      4.52 o
   6   1   9       13.41       10.02      1.73 o
   7   1   9       21.86       22.14      2.70 o
  -7   2   9       17.34       12.57      2.68 o
  -6   2   9       35.15       34.56      2.45 o
  -5   2   9      432.84      435.51     10.87 o
  -4   2   9       96.29       89.56      2.96 o
  -3   2   9      312.18      300.55      6.78 o
  -2   2   9      709.98      641.43      9.91 o
  -1   2   9      156.03      160.19      2.97 o
   0   2   9        0.40        0.68      0.34 o
   1   2   9      156.27      153.34      2.91 o
   2   2   9      710.33      629.61     11.77 o
   3   2   9      312.20      307.36      6.86 o
   4   2   9       96.34       88.08      2.45 o
   5   2   9      432.98      470.46     15.84 o
   6   2   9       35.19       35.32      3.42 o
   7   2   9       17.31       18.38      2.57 o
  -7   3   9        2.73        3.06      2.55 o
  -6   3   9        2.15        2.53      1.87 o
  -5   3   9       37.61       39.81      2.31 o
  -4   3   9        4.96        4.91      1.04 o
  -3   3   9       14.42       16.97      0.87 o
  -2   3   9       22.63       21.78      0.85 o
  -1   3   9      238.10      257.05      5.01 o
   0   3   9        1.54        1.53      0.68 o
   1   3   9      237.98      243.85      5.28 o
   2   3   9       22.65       22.14      1.22 o
   3   3   9       14.48       19.06      1.02 o
   4   3   9        4.97        4.74      0.68 o
   5   3   9       37.72       40.62      2.50 o
   6   3   9        2.15        3.57      2.23 o
   7   3   9        2.72       10.36      4.11 o
  -7   4   9        2.90        2.36      2.36 o
  -6   4   9       13.21       15.80      2.70 o
  -5   4   9       24.52       25.32      2.11 o
  -4   4   9      163.32      181.66      5.27 o
  -3   4   9       44.66       41.29      1.17 o
  -2   4   9       97.62       94.04      2.28 o
  -1   4   9      276.44      271.89      5.59 o
   0   4   9       69.45       76.73      2.74 o
   1   4   9      276.25      296.95      7.63 o
   2   4   9       97.67      103.37      4.50 o
   3   4   9       44.61       49.73      2.94 o
   4   4   9      163.42      166.53      5.73 o
   5   4   9       24.48       29.26      2.82 o
   6   4   9       13.22       15.80      3.94 o
   7   4   9        2.90        6.80      4.42 o
  -6   5   9        0.03       -4.57      4.57 o
  -5   5   9       10.95       10.36      1.68 o
  -4   5   9       94.99       83.25      3.81 o
  -3   5   9       97.15      112.58      4.42 o
  -2   5   9       66.78       73.11      2.00 o
  -1   5   9       12.08       11.40      1.50 o
   0   5   9       51.13       49.92      2.21 o
   1   5   9       12.09       13.61      1.16 o
   2   5   9       66.79       70.90      3.08 o
   3   5   9       97.09      108.74      4.35 o
   4   5   9       95.05       95.32      4.33 o
   5   5   9       10.94        9.55      2.58 o
   6   5   9        0.02       -2.21      3.42 o
  -6   6   9        9.37        3.92      3.42 o
  -5   6   9        6.05        0.85      1.89 o
  -4   6   9       51.37       44.19      2.94 o
  -3   6   9      482.34      486.43     13.80 o
  -2   6   9      161.44      156.26      5.22 o
  -1   6   9       97.43       96.08      3.06 o
   0   6   9        8.69        8.00      1.17 o
   1   6   9       97.35       95.06      3.30 o
   2   6   9      161.53      165.85      4.71 o
   3   6   9      482.30      510.88     14.73 o
   4   6   9       51.47       47.37      3.23 o
   5   6   9        6.06        9.14      3.70 o
   6   6   9        9.35        9.55      4.43 o
  -5   7   9       21.44       19.88      4.42 o
  -4   7   9       69.01       73.33      4.03 o
  -3   7   9       43.59       36.90      3.01 o
  -2   7   9       21.36       26.64      2.16 o
  -1   7   9      129.37      133.68      4.83 o
   0   7   9       33.95       27.05      1.90 o
   1   7   9      129.10      134.89      4.54 o
   2   7   9       21.40       18.50      2.24 o
   3   7   9       43.62       45.25      2.97 o
   4   7   9       68.93       65.11      3.99 o
   5   7   9       21.44       13.42      5.91 o
  -4   8   9       11.43        7.78      2.40 o
  -3   8   9       35.27       24.93      2.74 o
  -2   8   9       30.49       30.69      2.75 o
  -1   8   9       11.42       14.78      2.21 o
   0   8   9       45.54       46.11      2.84 o
   1   8   9       11.41        9.38      2.40 o
   2   8   9       30.50       27.86      2.62 o
   3   8   9       35.28       33.34      3.01 o
   4   8   9       11.41       12.76      2.41 o
  -2   9   9        4.79        0.51      2.40 o
  -1   9   9       12.83       10.87      2.41 o
   0   9   9        0.39        2.06      3.25 o
   1   9   9       12.85       14.29      3.25 o
   2   9   9        4.78        3.23      2.06 o
   1   0  10      968.24      931.14     17.50 o
   2   0  10     1892.96     1858.14     35.95 o
   3   0  10      238.91      246.70      5.32 o
   4   0  10      130.14      116.49      2.82 o
   5   0  10      239.15      243.44      6.92 o
   6   0  10       47.83       50.65      2.97 o
   7   0  10       38.40       40.62      2.82 o
  -7   1  10       47.61       44.53      3.31 o
  -6   1  10        1.15       -1.34      1.70 o
  -5   1  10       26.51       29.68      1.56 o
  -4   1  10       28.76       23.63      1.39 o
  -3   1  10     1173.69     1254.27     25.86 o
  -2   1  10      773.47      746.44      9.26 o
  -1   1  10      914.55      854.05     10.67 o
   0   1  10     2104.83     1943.38     34.47 o
   1   1  10      913.46      836.62     10.55 o
   2   1  10      772.31      777.38     17.45 o
   3   1  10     1173.29     1270.94     23.24 o
   4   1  10       28.67       26.51      1.21 o
   5   1  10       26.48       24.93      2.21 o
   6   1  10        1.15        0.00      1.70 o
   7   1  10       47.63       52.71      4.54 o
  -7   2  10        2.16        4.08      2.21 o
  -6   2  10       18.56       21.53      2.17 o
  -5   2  10       46.50       41.80      2.02 o
  -4   2  10      186.99      193.08      5.79 o
  -3   2  10       89.29       92.04      2.50 o
  -2   2  10      217.05      215.03      4.20 o
  -1   2  10      329.75      315.65      5.56 o
   0   2  10       12.20       14.09      0.68 o
   1   2  10      330.55      312.41      5.52 o
   2   2  10      216.95      207.83      5.27 o
   3   2  10       89.38       92.04      2.50 o
   4   2  10      187.23      192.35      5.06 o
   5   2  10       46.46       45.25      2.63 o
   6   2  10       18.58       23.38      2.77 o
   7   2  10        2.15        0.51      2.06 o
  -7   3  10        4.99        2.87      2.04 o
  -6   3  10        4.53        3.23      1.87 o
  -5   3  10       30.37       24.93      1.82 o
  -4   3  10       21.27       23.26      1.89 o
  -3   3  10       68.85       69.81      1.75 o
  -2   3  10       36.94       36.26      1.10 o
  -1   3  10       12.47       16.43      0.85 o
   0   3  10       36.84       39.81      1.48 o
   1   3  10       12.31       16.01      1.04 o
   2   3  10       36.93       37.69      1.77 o
   3   3  10       68.77       76.95      2.29 o
   4   3  10       21.28       19.40      1.16 o
   5   3  10       30.34       32.30      2.67 o
   6   3  10        4.55        4.25      3.06 o
   7   3  10        4.98        0.51      3.92 o
  -7   4  10        3.65        1.34      2.02 o
  -6   4  10       17.04       16.33      3.06 o
  -5   4  10       29.15       27.86      2.21 o
  -4   4  10      381.73      378.23      9.63 o
  -3   4  10        0.41        0.17      0.51 o
  -2   4  10       11.59        9.14      0.71 o
  -1   4  10       83.80       80.20      2.33 o
   0   4  10       55.06       54.63      2.12 o
   1   4  10       83.68       88.81      2.96 o
   2   4  10       11.64       13.61      1.73 o
   3   4  10        0.41        0.85      1.02 o
   4   4  10      381.84      379.74     11.18 o
   5   4  10       29.16       33.20      2.85 o
   6   4  10       17.03        8.99      3.36 o
   7   4  10        3.65        3.38      5.74 o
  -6   5  10        7.97       10.87      2.92 o
  -5   5  10        8.68        7.78      1.53 o
  -4   5  10      101.91      102.84      4.50 o
  -3   5  10      181.51      185.18      6.03 o
  -2   5  10       43.58       41.13      2.17 o
  -1   5  10       73.82       64.68      2.94 o
   0   5  10       22.08       21.90      1.72 o
   1   5  10       73.83       73.79      2.68 o
   2   5  10       43.53       38.98      2.92 o
   3   5  10      181.38      183.77      6.35 o
   4   5  10      101.85       99.70      4.42 o
   5   5  10        8.68        6.46      1.85 o
   6   5  10        7.99        0.34      5.47 o
  -6   6  10        8.48        3.06      3.74 o
  -5   6  10        1.75       -0.51      2.23 o
  -4   6  10       97.41       98.14      4.66 o
  -3   6  10        3.93        3.92      2.07 o
  -2   6  10       43.16       51.21      2.80 o
  -1   6  10       35.31       32.59      1.63 o
   0   6  10       19.30       19.88      1.51 o
   1   6  10       35.30       31.57      1.90 o
   2   6  10       43.08       47.54      2.70 o
   3   6  10        3.93        6.59      2.00 o
   4   6  10       97.44       89.30      4.43 o
   5   6  10        1.74       -1.34      3.21 o
   6   6  10        8.50        1.34      5.57 o
  -5   7  10        3.08        5.62      3.59 o
  -4   7  10        8.04        9.14      2.36 o
  -3   7  10       33.36       32.01      2.51 o
  -2   7  10       21.82       19.76      2.21 o
  -1   7  10       49.05       51.96      2.82 o
   0   7  10        5.68        4.08      1.21 o
   1   7  10       49.03       44.53      2.26 o
   2   7  10       21.88       15.60      2.16 o
   3   7  10       33.33       40.45      2.99 o
   4   7  10        8.03        6.93      2.06 o
   5   7  10        3.09       -1.70      3.74 o
  -4   8  10       22.05       16.97      2.68 o
  -3   8  10        3.20        1.21      1.89 o
  -2   8  10       16.87       16.65      2.55 o
  -1   8  10        3.76        5.62      1.73 o
   0   8  10        1.44        1.34      1.36 o
   1   8  10        3.77        2.36      1.68 o
   2   8  10       16.86       12.20      2.00 o
   3   8  10        3.20        2.87      2.57 o
   4   8  10       22.05       22.63      2.85 o
  -2   9  10       14.81       13.42      2.87 o
  -1   9  10       19.19       17.18      2.92 o
   0   9  10        6.04        1.00      3.55 o
   1   9  10       19.25       20.69      4.26 o
   2   9  10       14.81       13.42      2.67 o
   1   0  11      373.12      350.86      5.86 o
   2   0  11     1005.06      975.40     17.09 o
   3   0  11       33.49       35.02      1.24 o
   4   0  11       62.17       63.22      2.28 o
   5   0  11      126.70      123.62      4.06 o
   6   0  11        4.86        5.27      1.68 o
   7   0  11       22.89       21.53      2.17 o
  -7   1  11       11.74       11.76      2.41 o
  -6   1  11       19.77       20.10      2.23 o
  -5   1  11       58.59       58.35      2.19 o
  -4   1  11        3.58        1.70      0.68 o
  -3   1  11      966.09     1001.64     17.33 o
  -2   1  11      325.66      296.95      4.94 o
  -1   1  11     1034.83      926.37     12.69 o
   0   1  11     1278.52     1128.34     15.77 o
   1   1  11     1034.15      909.00     17.30 o
   2   1  11      325.57      290.69      6.22 o
   3   1  11      966.27     1044.15     19.37 o
   4   1  11        3.53        3.06      0.68 o
   5   1  11       58.62       55.02      3.28 o
   6   1  11       19.77       17.50      1.85 o
   7   1  11       11.72       13.22      2.84 o
  -7   2  11        2.59       -2.36      2.36 o
  -6   2  11       66.74       67.86      4.72 o
  -5   2  11       44.95       41.97      1.85 o
  -4   2  11       64.13       67.86      2.58 o
  -3   2  11      185.92      196.72      5.49 o
  -2   2  11       23.13       26.11      1.07 o
  -1   2  11      230.41      205.96      3.74 o
   0   2  11      377.09      387.91      6.17 o
   1   2  11      230.99      205.59      4.49 o
   2   2  11       23.21       30.69      1.60 o
   3   2  11      185.78      187.32      5.71 o
   4   2  11       64.20       65.31      2.11 o
   5   2  11       44.93       38.33      2.75 o
   6   2  11       66.74       81.13      4.93 o
   7   2  11        2.58        4.91      2.55 o
  -7   3  11        1.31       -1.87      2.21 o
  -6   3  11       61.47       58.55      3.40 o
  -5   3  11       24.39       23.77      1.65 o
  -4   3  11      324.97      364.16     10.45 o
  -3   3  11      226.36      229.02      5.91 o
  -2   3  11      501.29      525.11      8.36 o
  -1   3  11       95.13       92.53      2.51 o
   0   3  11      348.04      357.72      8.87 o
   1   3  11       95.35       86.62      2.67 o
   2   3  11      501.19      520.93     12.49 o
   3   3  11      226.12      221.97      6.22 o
   4   3  11      324.95      345.98     12.13 o
   5   3  11       24.42       23.89      2.94 o
   6   3  11       61.54       58.74      6.20 o
   7   3  11        1.30        0.00      1.70 o
  -7   4  11        5.22        3.38      2.21 o
  -6   4  11        4.57        5.27      2.57 o
  -5   4  11       17.97       15.29      1.83 o
  -4   4  11        8.98        9.87      1.22 o
  -3   4  11       86.27       83.73      3.59 o
  -2   4  11       75.64       66.59      2.12 o
  -1   4  11       29.24       26.51      1.21 o
   0   4  11      542.87      567.76     13.66 o
   1   4  11       29.19       30.11      1.58 o
   2   4  11       75.55       74.01      3.81 o
   3   4  11       86.10       80.89      3.99 o
   4   4  11        9.00        6.59      1.68 o
   5   4  11       17.96       15.80      2.38 o
   6   4  11        4.58        1.53      4.94 o
   7   4  11        5.21       10.70      4.43 o
  -6   5  11        6.85        2.36      2.21 o
  -5   5  11       11.81        8.53      1.68 o
  -4   5  11        0.05        0.34      1.55 o
  -3   5  11       24.24       28.56      2.09 o
  -2   5  11       34.42       39.81      2.31 o
  -1   5  11       79.32       84.92      3.13 o
   0   5  11       86.19       90.05      3.47 o
   1   5  11       79.28       82.30      3.08 o
   2   5  11       34.33       37.86      3.04 o
   3   5  11       24.30       23.89      1.65 o
   4   5  11        0.06        2.87      1.68 o
   5   5  11       11.82       11.21      2.00 o
   6   5  11        6.85       11.57      4.08 o
  -6   6  11        1.29        1.87      4.74 o
  -5   6  11        1.55        0.68      1.70 o
  -4   6  11        3.75        2.53      1.53 o
  -3   6  11       50.87       48.46      2.91 o
  -2   6  11       35.29       37.06      2.38 o
  -1   6  11       27.19       22.63      1.50 o
   0   6  11       12.25       13.90      1.36 o
   1   6  11       27.19       27.86      1.65 o
   2   6  11       35.13       35.02      2.31 o
   3   6  11       50.83       53.10      3.23 o
   4   6  11        3.74        3.57      1.87 o
   5   6  11        1.55       -4.76      4.76 o
   6   6  11        1.29        8.00      4.42 o
  -5   7  11        5.76        7.49      3.70 o
  -4   7  11       28.02       29.12      2.96 o
  -3   7  11       40.77       38.65      2.75 o
  -2   7  11        1.47        1.53      2.04 o
  -1   7  11       23.46       22.26      2.09 o
   0   7  11        0.24        1.87      1.17 o
   1   7  11       23.47       23.38      1.63 o
   2   7  11        1.47        5.27      1.68 o
   3   7  11       40.79       41.63      3.02 o
   4   7  11       28.06       19.76      2.43 o
   5   7  11        5.76       12.39      5.59 o
  -4   8  11       11.63        9.87      2.21 o
  -3   8  11       22.29       25.71      2.51 o
  -2   8  11       57.26       54.23      3.65 o
  -1   8  11        1.19        0.85      1.55 o
   0   8  11       29.44       29.12      2.40 o
   1   8  11        1.20       -1.85      1.85 o
   2   8  11       57.26       53.10      3.60 o
   3   8  11       22.27       27.46      2.87 o
   4   8  11       11.65        8.29      2.55 o
  -2   9  11        0.09       -1.87      2.21 o
  -1   9  11       15.90       15.80      2.58 o
   0   9  11        1.05       -2.21      2.72 o
   1   9  11       15.88       10.02      3.72 o
   2   9  11        0.09        1.87      2.40 o
   0   0  12      165.75      149.81      6.07 o
   1   0  12     2969.99     2802.05     67.62 o
   2   0  12        5.94        6.93      0.68 o
   3   0  12      181.74      218.50      5.01 o
   4   0  12       36.09       37.53      1.60 o
   5   0  12      228.43      248.35      7.39 o
   6   0  12       45.34       51.58      3.36 o
   7   0  12        4.28        3.38      2.00 o
  -7   1  12        8.36        5.95      1.72 o
  -6   1  12       22.29       21.29      2.77 o
  -5   1  12        3.88        6.13      1.04 o
  -4   1  12      120.92      131.88      4.20 o
  -3   1  12      127.30      133.07      3.31 o
  -2   1  12     2061.85     2086.12     35.71 o
  -1   1  12     1452.15     1414.17     22.55 o
   0   1  12        0.67        1.00      0.15 o
   1   1  12     1451.90     1423.99     37.38 o
   2   1  12     2061.13     2208.11     45.33 o
   3   1  12      127.65      135.19      3.33 o
   4   1  12      121.15      130.08      4.16 o
   5   1  12        3.87        2.36      1.36 o
   6   1  12       22.33       21.05      2.16 o
   7   1  12        8.36       10.36      2.68 o
  -7   2  12       23.04       19.76      2.67 o
  -6   2  12        7.48        4.40      1.85 o
  -5   2  12        1.50        1.34      0.85 o
  -4   2  12       42.39       41.97      1.68 o
  -3   2  12      266.87      276.64      9.53 o
  -2   2  12      216.44      215.03      4.59 o
  -1   2  12      211.57      205.21      4.11 o
   0   2  12       27.04       23.38      0.88 o
   1   2  12      211.03      193.80      4.35 o
   2   2  12      216.20      213.13      5.71 o
   3   2  12      266.50      281.86      7.44 o
   4   2  12       42.43       39.81      1.65 o
   5   2  12        1.49        2.21      1.21 o
   6   2  12        7.46        6.27      2.02 o
   7   2  12       23.01       21.29      2.89 o
  -7   3  12        3.17        3.57      2.02 o
  -6   3  12        6.36        3.72      1.72 o
  -5   3  12       17.66       18.38      1.34 o
  -4   3  12      162.68      165.18      5.03 o
  -3   3  12      114.72      113.14      3.33 o
  -2   3  12       63.67       66.16      1.90 o
  -1   3  12       90.98       87.59      2.45 o
   0   3  12       49.79       60.15      1.61 o
   1   3  12       90.87       82.30      2.60 o
   2   3  12       63.75       67.86      2.79 o
   3   3  12      114.66      108.74      3.53 o
   4   3  12      162.67      169.57      7.14 o
   5   3  12       17.68       16.43      2.75 o
   6   3  12        6.37        4.57      3.23 o
   7   3  12        3.18        1.34      3.72 o
  -7   4  12        7.36        5.08      4.06 o
  -6   4  12        2.25        2.36      2.72 o
  -5   4  12       20.68       17.18      1.83 o
  -4   4  12        1.68       -1.00      1.02 o
  -3   4  12      304.72      289.35      8.43 o
  -2   4  12       11.81       10.36      0.83 o
  -1   4  12      534.60      513.22     10.64 o
   0   4  12      114.86      121.02      4.01 o
   1   4  12      534.60      554.17     13.51 o
   2   4  12       11.77        9.14      2.06 o
   3   4  12      304.74      311.03     11.49 o
   4   4  12        1.67        1.87      1.72 o
   5   4  12       20.69       29.68      4.11 o
   6   4  12        2.25        6.80      4.96 o
   7   4  12        7.35        7.49      6.29 o
  -6   5  12        2.35       -2.53      2.53 o
  -5   5  12       18.67       15.80      2.07 o
  -4   5  12       34.03       34.10      2.43 o
  -3   5  12       13.15       11.57      1.68 o
  -2   5  12       10.04        6.93      1.38 o
  -1   5  12        9.67        7.78      1.38 o
   0   5  12       17.34       20.34      1.53 o
   1   5  12        9.66        8.84      1.39 o
   2   5  12       10.04        7.63      1.16 o
   3   5  12       13.21       10.02      1.16 o
   4   5  12       33.99       27.86      2.34 o
   5   5  12       18.66       23.63      5.06 o
   6   5  12        2.34       -2.36      5.10 o
  -5   6  12        1.17        6.13      2.72 o
  -4   6  12        9.58        8.53      1.90 o
  -3   6  12        7.26        6.13      2.07 o
  -2   6  12       40.45       38.98      2.45 o
  -1   6  12      102.75      109.01      4.08 o
   0   6  12       28.86       29.55      1.83 o
   1   6  12      102.69      100.99      5.50 o
   2   6  12       40.38       40.96      2.67 o
   3   6  12        7.27        4.91      2.02 o
   4   6  12        9.55        8.16      2.00 o
   5   6  12        1.17        2.87      3.70 o
  -5   7  12        0.49        2.21      3.42 o
  -4   7  12        2.25        3.38      1.87 o
  -3   7  12       27.52       25.98      2.53 o
  -2   7  12       65.44       62.59      3.30 o
  -1   7  12       25.48       26.37      2.28 o
   0   7  12       79.10       82.30      3.31 o
   1   7  12       25.53       23.77      1.65 o
   2   7  12       65.42       58.55      3.40 o
   3   7  12       27.54       23.77      2.41 o
   4   7  12        2.23        5.95      2.23 o
   5   7  12        0.49       -0.34      3.59 o
  -4   8  12       15.51       18.50      3.02 o
  -3   8  12        4.38        3.23      2.21 o
  -2   8  12       30.61       32.01      2.51 o
  -1   8  12       18.19       18.06      2.43 o
   0   8  12       37.45       46.47      2.84 o
   1   8  12       18.17       15.80      2.38 o
   2   8  12       30.61       30.11      3.01 o
   3   8  12        4.36        6.46      2.38 o
   4   8  12       15.52       10.02      2.40 o
  -2   9  12        3.17        4.57      2.74 o
  -1   9  12        8.74        7.49      2.07 o
   0   9  12        3.85        5.62      3.77 o
   1   9  12        8.73       11.04      3.55 o
   2   9  12        3.17        0.85      2.72 o
   1   0  13     3387.76     3313.37     79.53 o
   2   0  13     3398.41     3545.38    119.53 o
   3   0  13      275.36      280.99      6.12 o
   4   0  13       16.64       17.18      0.97 o
   5   0  13       53.15       52.14      2.63 o
   6   0  13        2.93        2.36      2.04 o
   7   0  13       20.59       22.26      2.34 o
  -7   1  13        5.27        6.46      1.72 o
  -6   1  13       10.02       10.02      1.90 o
  -5   1  13        9.38       10.19      1.00 o
  -4   1  13       33.89       37.06      1.90 o
  -3   1  13       59.69       56.17      1.95 o
  -2   1  13       39.02       44.89      1.22 o
  -1   1  13        3.43        2.70      0.68 o
   1   1  13        3.41        3.57      1.04 o
   2   1  13       38.98       43.85      1.73 o
   3   1  13       59.78       62.19      2.06 o
   4   1  13       33.89       35.65      1.87 o
   5   1  13        9.42       10.70      1.36 o
   6   1  13       10.00       10.53      1.87 o
   7   1  13        5.26        5.95      2.23 o
  -7   2  13        6.29        7.49      2.07 o
  -6   2  13        1.25       -0.51      1.70 o
  -5   2  13       59.52       49.17      2.38 o
  -4   2  13       28.17       27.73      1.51 o
  -3   2  13      262.14      277.07      6.95 o
  -2   2  13      586.09      553.56      9.82 o
  -1   2  13      157.92      151.40      3.53 o
   0   2  13      769.88      726.62     13.35 o
   1   2  13      157.58      146.95      4.11 o
   2   2  13      585.65      562.19     16.68 o
   3   2  13      262.23      268.45      8.97 o
   4   2  13       28.21       26.78      1.89 o
   5   2  13       59.64       57.36      3.16 o
   6   2  13        1.26        0.85      3.23 o
   7   2  13        6.29        7.14      2.58 o
  -7   3  13        1.31       -0.85      1.89 o
  -6   3  13       28.07       23.26      2.40 o
  -5   3  13       18.15       15.80      1.34 o
  -4   3  13      147.15      144.74      4.71 o
  -3   3  13      140.98      130.08      3.26 o
  -2   3  13      473.24      466.50      9.57 o
  -1   3  13      119.03      121.02      3.16 o
   0   3  13       55.49       44.02      1.38 o
   1   3  13      118.75      115.08      3.36 o
   2   3  13      472.97      472.72     12.47 o
   3   3  13      140.77      135.79      4.25 o
   4   3  13      147.04      146.95      6.00 o
   5   3  13       18.17       14.78      2.70 o
   6   3  13       28.05       29.12      5.62 o
   7   3  13        1.31        0.00      1.70 o
  -6   4  13        3.45        0.68      2.04 o
  -5   4  13       18.29       14.29      1.68 o
  -4   4  13        0.08        1.53      1.36 o
  -3   4  13        9.66       12.03      1.17 o
  -2   4  13      247.13      259.14      7.14 o
  -1   4  13      360.94      377.21      9.62 o
   0   4  13        1.46        0.68      0.68 o
   1   4  13      360.84      391.52     10.31 o
   2   4  13      247.15      260.40      9.67 o
   3   4  13        9.65       12.95      2.06 o
   4   4  13        0.08        2.06      1.72 o
   5   4  13       18.31       13.80      2.04 o
   6   4  13        3.45        6.93      3.70 o
  -6   5  13        4.27        0.17      2.58 o
  -5   5  13       11.56       10.19      1.83 o
  -4   5  13        5.22        5.08      1.70 o
  -3   5  13      106.61      113.97      4.45 o
  -2   5  13        0.57       -1.00      1.17 o
  -1   5  13       24.13       26.11      1.87 o
   0   5  13        0.31        0.00      1.70 o
   1   5  13       23.96       24.28      1.67 o
   2   5  13        0.58        0.17      1.55 o
   3   5  13      106.60      111.75      4.13 o
   4   5  13        5.21        4.57      1.51 o
   5   5  13       11.56       13.03      3.77 o
   6   5  13        4.27        4.91      4.04 o
  -5   6  13        3.36        5.08      2.34 o
  -4   6  13        2.93        2.21      1.70 o
  -3   6  13       81.93       85.89      3.87 o
  -2   6  13      193.41      190.55      6.47 o
  -1   6  13        9.92       12.76      1.50 o
   0   6  13        0.11        3.06      1.55 o
   1   6  13        9.89       10.02      1.33 o
   2   6  13      193.30      188.39      8.58 o
   3   6  13       82.03       81.83      4.01 o
   4   6  13        2.94        3.23      1.55 o
   5   6  13        3.36       12.95      5.25 o
  -5   7  13        0.50        0.00      1.70 o
  -4   7  13       34.51       39.32      3.11 o
  -3   7  13        8.56       10.19      1.83 o
  -2   7  13       43.71       48.81      2.92 o
  -1   7  13       10.49       10.19      1.83 o
   0   7  13       18.41       19.18      1.83 o
   1   7  13       10.51       11.76      1.34 o
   2   7  13       43.71       40.79      2.67 o
   3   7  13        8.57       11.04      2.16 o
   4   7  13       34.45       34.86      3.08 o
   5   7  13        0.50       -5.08      5.23 o
  -3   8  13        3.09        1.21      1.89 o
  -2   8  13       18.53       21.78      2.43 o
  -1   8  13       22.49       26.78      2.43 o
   0   8  13       20.97       21.53      2.06 o
   1   8  13       22.45       20.58      2.36 o
   2   8  13       18.50       23.26      2.77 o
   3   8  13        3.10        4.08      2.74 o
  -2   9  13        1.69        0.85      2.23 o
  -1   9  13       10.43       12.76      2.24 o
   0   9  13        1.08        2.53      3.23 o
   1   9  13       10.46       10.53      4.06 o
   2   9  13        1.69        2.36      2.36 o
   1   0  14       10.61       16.33      1.16 o
   2   0  14      635.56      684.39     23.87 o
   3   0  14      124.12      149.48      3.82 o
   4   0  14       15.74       12.95      1.04 o
   5   0  14        5.73        5.27      1.02 o
   6   0  14       18.30       28.14      2.34 o
   7   0  14        0.40        0.00      1.70 o
  -7   1  14        1.99        2.70      2.00 o
  -6   1  14       39.18       38.33      2.75 o
  -5   1  14       10.21        8.84      1.39 o
  -4   1  14       48.35       50.65      2.41 o
  -3   1  14       38.13       40.79      1.50 o
  -2   1  14      440.17      418.80      6.93 o
  -1   1  14     1643.96     1640.18     29.56 o
   0   1  14        0.95        0.17      0.34 o
   1   1  14     1644.47     1603.45     41.76 o
   2   1  14      439.98      419.33     10.14 o
   3   1  14       38.20       39.15      1.63 o
   4   1  14       48.29       48.46      2.72 o
   5   1  14       10.22        7.78      1.53 o
   6   1  14       39.17       36.58      2.68 o
   7   1  14        1.99        1.34      2.02 o
  -7   2  14        7.24        8.16      2.53 o
  -6   2  14       11.55       11.76      1.70 o
  -5   2  14       23.23       25.98      1.99 o
  -4   2  14      192.71      188.39      4.30 o
  -3   2  14      170.45      176.43      4.16 o
  -2   2  14     1201.58     1245.98     20.25 o
  -1   2  14       52.17       56.17      1.77 o
   0   2  14      150.89      152.37      3.53 o
   1   2  14       52.23       53.10      2.09 o
   2   2  14     1201.54     1272.81     33.49 o
   3   2  14      170.39      177.11      4.86 o
   4   2  14      192.77      176.77      5.90 o
   5   2  14       23.23       19.76      1.85 o
   6   2  14       11.55       16.97      3.75 o
   7   2  14        7.24       -3.38      5.27 o
  -7   3  14        9.72        9.14      2.51 o
  -6   3  14        0.16        1.21      1.89 o
  -5   3  14        9.54        7.27      1.19 o
  -4   3  14       18.37       16.97      1.50 o
  -3   3  14      101.50      115.08      3.64 o
  -2   3  14      103.70      103.10      2.65 o
  -1   3  14      168.82      173.32      4.81 o
   0   3  14      304.77      306.90      6.85 o
   1   3  14      168.75      180.61      4.91 o
   2   3  14      103.90      104.70      3.47 o
   3   3  14      101.37      117.61      3.96 o
   4   3  14       18.36       21.29      2.04 o
   6   3  14        0.16        1.00      3.04 o
   7   3  14        9.70        0.51      3.75 o
  -6   4  14        2.36        3.72      1.51 o
  -5   4  14       11.01        9.87      1.39 o
  -4   4  14       20.10       22.63      1.73 o
  -3   4  14       81.59       79.26      2.79 o
  -2   4  14       40.63       46.30      2.31 o
  -1   4  14       34.04       30.55      1.73 o
   0   4  14       67.67       68.30      2.80 o
   1   4  14       34.08       30.11      1.72 o
   2   4  14       40.55       43.67      2.92 o
   3   4  14       81.68       84.92      4.33 o
   4   4  14       20.14       22.26      2.58 o
   6   4  14        2.36        4.40      5.25 o
  -6   5  14        3.66        2.70      2.36 o
  -5   5  14       23.95       21.29      2.16 o
  -4   5  14       41.62       41.29      2.51 o
  -3   5  14       66.46       62.81      3.31 o
  -2   5  14      112.37      117.61      4.52 o
  -1   5  14        0.55        0.51      1.19 o
   0   5  14      174.41      172.64      5.49 o
   1   5  14        0.54        1.53      1.19 o
   2   5  14      112.47      113.97      5.57 o
   3   5  14       66.39       61.57      3.28 o
   4   5  14       41.65       35.95      3.28 o
   5   5  14       23.93       29.97      5.57 o
   6   5  14        3.66        3.23      5.44 o
  -5   6  14       13.54       16.01      2.92 o
  -4   6  14        2.18        1.53      1.87 o
  -3   6  14       48.39       57.36      3.16 o
  -2   6  14        3.10        6.13      2.07 o
  -1   6  14      103.85      115.93      4.49 o
   0   6  14       33.68       33.20      2.26 o
   1   6  14      104.04      106.31      4.30 o
   2   6  14        3.12        5.95      1.83 o
   3   6  14       48.32       45.94      2.82 o
   4   6  14        2.18        0.85      1.72 o
   5   6  14       13.53       19.88      4.42 o
  -4   7  14        2.18       -1.70      2.38 o
  -3   7  14        4.57        3.57      1.87 o
  -2   7  14        4.26        3.92      2.23 o
  -1   7  14       49.35       49.36      2.92 o
   0   7  14       39.21       38.01      2.24 o
   1   7  14       49.41       52.71      2.46 o
   2   7  14        4.26        4.40      1.70 o
   3   7  14        4.58        3.38      1.87 o
   4   7  14        2.18        0.51      1.87 o
  -3   8  14        1.89        2.21      2.06 o
  -2   8  14       15.83       14.58      2.58 o
  -1   8  14        1.62        2.70      2.00 o
   0   8  14       15.69       13.90      2.24 o
   1   8  14        1.62        7.27      2.17 o
   2   8  14       15.86       16.85      2.89 o
   3   8  14        1.89        2.36      1.85 o
  -1   9  14       20.95       19.40      2.87 o
   0   9  14        4.33        3.92      3.77 o
   1   9  14       20.95       20.69      4.26 o
   1   0  15      616.00      619.84     16.23 o
   2   0  15      642.06      735.80     26.17 o
   3   0  15       33.49       31.26      1.46 o
   4   0  15      126.50      119.89      3.70 o
   5   0  15        2.99        2.36      1.00 o
   6   0  15       21.91       21.05      3.23 o
   7   0  15        0.06        4.08      1.68 o
  -7   1  15       14.04       11.93      2.07 o
  -6   1  15        5.30        8.68      2.07 o
  -5   1  15       17.48       15.29      1.53 o
  -4   1  15       26.85       27.19      1.50 o
  -3   1  15       33.04       34.71      1.22 o
  -2   1  15      251.88      234.98      4.40 o
  -1   1  15     2096.46     2178.82     43.80 o
   0   1  15      641.14      610.78     12.88 o
   1   1  15     2097.35     2178.82     57.19 o
   2   1  15      251.63      242.22      6.49 o
   3   1  15       33.17       37.86      2.09 o
   4   1  15       26.85       29.97      1.72 o
   5   1  15       17.55       14.99      1.72 o
   6   1  15        5.32        6.80      1.50 o
   7   1  15       14.02       21.90      2.68 o
  -7   2  15        5.13        6.13      2.19 o
  -6   2  15        1.09       -0.85      1.55 o
  -5   2  15       21.57       15.80      1.56 o
  -4   2  15        2.65        3.06      0.87 o
  -3   2  15       64.90       61.78      2.06 o
  -2   2  15      524.62      528.10      9.58 o
  -1   2  15      142.58      143.81      3.43 o
   0   2  15      234.46      210.09      5.67 o
   1   2  15      142.40      144.44      4.38 o
   2   2  15      524.59      540.76     12.73 o
   3   2  15       64.86       65.74      2.53 o
   4   2  15        2.66        3.23      0.85 o
   5   2  15       21.55       20.22      2.58 o
   6   2  15        1.10       -2.04      2.04 o
   7   2  15        5.13        3.92      3.26 o
  -7   3  15        4.95        7.14      3.06 o
  -6   3  15       23.10       31.42      2.77 o
  -5   3  15       25.46       25.32      1.70 o
  -4   3  15      206.42      201.49      5.91 o
  -3   3  15       14.93       14.09      1.38 o
  -2   3  15       20.54       22.39      1.36 o
  -1   3  15       96.72       99.96      3.91 o
   0   3  15     1623.34     1677.36     43.77 o
   1   3  15       96.45       97.10      3.08 o
   2   3  15       20.51       19.76      1.39 o
   3   3  15       14.95       15.50      2.06 o
   4   3  15      206.55      203.34      8.55 o
   7   3  15        4.95        3.23      5.25 o
  -6   4  15        0.16       -1.87      1.87 o
  -5   4  15        7.67        6.59      1.34 o
  -4   4  15        9.75       13.22      1.51 o
  -3   4  15       17.13       14.49      1.50 o
  -2   4  15      218.23      232.59      6.76 o
  -1   4  15       29.84       32.89      1.65 o
   0   4  15        8.98        8.68      0.85 o
   1   4  15       29.65       34.86      2.00 o
   2   4  15      218.04      226.27      8.63 o
   3   4  15       17.14       16.12      1.89 o
   4   4  15        9.77        8.68      1.83 o
   6   4  15        0.16        4.57      3.91 o
  -6   5  15        1.65        1.87      2.21 o
  -5   5  15        1.15       -0.17      1.72 o
  -4   5  15       10.76        9.38      1.83 o
  -3   5  15      204.74      215.80      6.90 o
  -2   5  15        4.92        3.72      1.36 o
  -1   5  15       12.22        8.68      1.53 o
   0   5  15      301.76      311.49      9.21 o
   1   5  15       12.19       10.53      1.36 o
   2   5  15        4.92        3.38      1.68 o
   3   5  15      204.68      213.90      7.24 o
   4   5  15       10.77        8.68      2.07 o
   5   5  15        1.16       -3.40      3.40 o
   6   5  15        1.65       -0.34      3.75 o
  -5   6  15        3.20        0.68      2.21 o
  -4   6  15        5.09        4.57      1.83 o
  -3   6  15       68.81       75.37      3.62 o
  -2   6  15       78.87       79.96      3.50 o
  -1   6  15        7.44        8.68      1.53 o
   0   6  15       69.62       64.26      3.14 o
   1   6  15        7.43        6.27      1.38 o
   2   6  15       78.85       78.33      3.23 o
   3   6  15       68.83       74.45      5.18 o
   4   6  15        5.08        1.00      1.85 o
   5   6  15        3.19       11.21      5.06 o
  -4   7  15       19.43       13.80      2.72 o
  -3   7  15       15.00       18.16      2.67 o
  -2   7  15       20.94       19.40      2.17 o
  -1   7  15       13.43       17.18      2.16 o
   0   7  15        7.40        8.00      1.17 o
   1   7  15       13.38       13.42      1.53 o
   2   7  15       20.95       16.97      2.68 o
   3   7  15       14.98       10.70      2.04 o
   4   7  15       19.44       16.85      2.36 o
  -3   8  15        1.50        2.06      1.87 o
  -2   8  15       28.63       26.11      3.06 o
  -1   8  15       14.22       13.80      2.41 o
   0   8  15       18.47       16.33      2.21 o
   1   8  15       14.20       21.78      2.68 o
   2   8  15       28.65       26.11      2.67 o
   3   8  15        1.50        5.08      2.34 o
  -1   9  15        5.02        3.06      2.36 o
   0   9  15       19.75       19.06      3.75 o
   1   9  15        5.03        3.38      3.21 o
   1   0  16      161.01      184.49      4.96 o
   2   0  16      199.26      184.13      6.01 o
   3   0  16        2.24        2.21      1.00 o
   4   0  16       79.45       78.33      2.77 o
   5   0  16      127.41      128.01      4.13 o
   6   0  16        1.94        4.40      1.85 o
   7   0  16        8.48       11.93      3.42 o
  -7   1  16        6.13        3.92      1.85 o
  -6   1  16       13.15       10.19      1.83 o
  -5   1  16        0.64        0.00      1.70 o
  -4   1  16       71.02       76.73      2.97 o
  -3   1  16      101.14      101.52      2.63 o
  -2   1  16      590.95      606.28     10.26 o
  -1   1  16      123.53      129.79      3.86 o
   0   1  16      532.99      547.44     11.59 o
   1   1  16      123.94      140.70      5.57 o
   2   1  16      590.87      617.24     14.90 o
   3   1  16      100.94      100.21      4.18 o
   4   1  16       71.13       76.95      3.65 o
   5   1  16        0.64        1.00      1.02 o
   6   1  16       13.14       14.29      2.07 o
   7   1  16        6.13        5.62      2.23 o
  -7   2  16        7.73        8.68      3.38 o
  -6   2  16       10.31       12.39      1.83 o
  -5   2  16       22.85       22.89      1.87 o
  -4   2  16      170.47      169.23      4.74 o
  -3   2  16      116.30      109.28      2.99 o
  -2   2  16      672.79      724.52     12.62 o
  -1   2  16      407.05      426.31      8.61 o
   0   2  16      431.71      460.89     11.20 o
   1   2  16      406.91      430.63     10.28 o
   2   2  16      672.04      742.88     21.32 o
   3   2  16      116.38      119.04      3.70 o
   4   2  16      170.47      165.18      5.69 o
   5   2  16       22.81       22.14      2.70 o
   7   2  16        7.73        5.27      2.87 o
  -7   3  16        2.15        4.74      3.40 o
  -6   3  16        1.47        0.34      2.91 o
  -5   3  16       15.84       13.03      1.22 o
  -4   3  16      116.35      123.05      3.47 o
  -3   3  16      323.77      334.92      8.10 o
  -2   3  16       71.06       66.37      2.12 o
  -1   3  16      460.18      478.97     14.27 o
   0   3  16        7.97       10.70      0.85 o
   1   3  16      459.63      484.12     14.34 o
   2   3  16       71.07       59.55      2.41 o
   3   3  16      323.85      333.97     12.86 o
   4   3  16      116.30      119.31      5.69 o
   7   3  16        2.14        0.85      4.09 o
  -6   4  16        5.51        8.84      2.55 o
  -5   4  16       13.92       14.58      1.70 o
  -4   4  16        2.58        2.87      1.19 o
  -3   4  16       69.26       68.30      2.80 o
  -2   4  16       71.24       75.81      2.96 o
  -1   4  16      264.02      265.90      7.65 o
   0   4  16       85.76       84.92      3.13 o
   1   4  16      263.95      265.48      7.65 o
   2   4  16       71.44       68.95      3.69 o
   3   4  16       69.33       65.94      3.38 o
   4   4  16        2.58       11.04      3.02 o
   6   4  16        5.50        8.68      4.08 o
  -6   5  16        5.83        8.68      2.53 o
  -5   5  16        3.90        2.06      1.87 o
  -4   5  16       24.46       25.84      2.51 o
  -3   5  16        1.46        3.23      1.68 o
  -2   5  16        3.42        2.70      1.72 o
  -1   5  16       35.07       38.98      2.45 o
   0   5  16        0.24       -1.19      1.19 o
   1   5  16       35.09       37.38      2.23 o
   2   5  16        3.41        3.23      1.87 o
   3   5  16        1.44        2.21      1.36 o
   4   5  16       24.40       21.53      2.67 o
   5   5  16        3.89        3.92      4.96 o
   6   5  16        5.82       -1.53      3.91 o
  -5   6  16        3.47        6.59      3.08 o
  -4   6  16        5.76        5.95      1.83 o
  -3   6  16       25.83       30.26      2.43 o
  -2   6  16       27.31       26.37      2.28 o
  -1   6  16       91.95       98.65      3.89 o
   0   6  16       32.58       33.79      2.28 o
   1   6  16       91.82       99.17      4.15 o
   2   6  16       27.38       25.18      1.83 o
   3   6  16       25.90       24.93      3.38 o
   4   6  16        5.78        5.44      1.70 o
   5   6  16        3.46        0.34      5.11 o
  -4   7  16        0.99        1.00      2.19 o
  -3   7  16        9.52       13.61      2.21 o
  -2   7  16       40.86       39.64      2.79 o
  -1   7  16        1.90       -1.85      1.85 o
   0   7  16        6.41        8.53      1.68 o
   1   7  16        1.91        0.51      1.70 o
   2   7  16       40.90       40.62      3.16 o
   3   7  16        9.49        6.59      2.55 o
   4   7  16        0.98        0.68      2.55 o
  -3   8  16        0.56        0.17      1.89 o
  -2   8  16        7.68       13.22      2.57 o
  -1   8  16       31.10       30.40      3.02 o
   0   8  16        5.72        6.80      2.38 o
   1   8  16       31.13       36.43      3.47 o
   2   8  16        7.67        8.68      2.68 o
   3   8  16        0.56        1.21      1.89 o
   0   9  16        0.24        1.21      3.91 o
   1   0  17       85.12       68.51      3.02 o
   2   0  17       35.30       26.64      2.55 o
   3   0  17      255.50      295.60      8.97 o
   4   0  17        1.96        1.00      0.83 o
   5   0  17       19.24       12.57      1.39 o
   6   0  17       33.58       28.70      2.38 o
   7   0  17        4.05        2.21      2.72 o
  -7   1  17        2.85        1.00      1.85 o
  -6   1  17       15.05       10.87      2.06 o
  -5   1  17       21.40       21.41      1.68 o
  -4   1  17       32.12       29.41      1.83 o
  -3   1  17      192.86      205.21      5.23 o
  -2   1  17      329.72      364.16      7.95 o
  -1   1  17       93.53       93.79      2.77 o
   0   1  17       32.99       30.26      1.16 o
   1   1  17       93.45       92.53      5.52 o
   2   1  17      330.11      369.65      9.02 o
   3   1  17      192.61      216.56      6.13 o
   4   1  17       32.14       25.18      2.09 o
   5   1  17       21.42       22.14      1.83 o
   6   1  17       15.07       15.60      1.85 o
   7   1  17        2.84        0.00      1.70 o
  -7   2  17       16.68       12.95      2.91 o
  -6   2  17        2.54        4.08      2.06 o
  -5   2  17       45.50       42.65      2.21 o
  -4   2  17       71.53       68.73      2.80 o
  -3   2  17      439.05      431.70      8.67 o
  -2   2  17      215.75      224.31      4.69 o
  -1   2  17      307.23      334.92      7.15 o
   0   2  17       36.63       35.65      1.72 o
   1   2  17      306.98      333.97     10.48 o
   2   2  17      216.14      224.70      7.82 o
   3   2  17      439.09      451.43     11.64 o
   4   2  17       71.53       66.16      3.40 o
   5   2  17       45.57       35.80      3.74 o
   7   2  17       16.65       17.50      5.13 o
  -6   3  17       18.26       19.06      2.84 o
  -5   3  17        8.63       10.36      1.17 o
  -4   3  17       69.28       70.68      2.41 o
  -3   3  17       18.18       20.58      1.53 o
  -2   3  17       53.38       52.91      2.46 o
  -1   3  17       19.66       16.65      0.85 o
   0   3  17       61.38       68.51      2.16 o
   1   3  17       19.72       17.84      0.99 o
   2   3  17       53.41       54.23      2.68 o
   3   3  17       18.13       19.06      2.16 o
   4   3  17       69.20       70.46      4.16 o
  -6   4  17        5.30        1.00      2.87 o
  -5   4  17        0.42        1.70      1.36 o
  -4   4  17       33.70       35.65      2.02 o
  -3   4  17      523.11      569.00     13.07 o
  -2   4  17      310.66      320.77      8.87 o
  -1   4  17       64.94       66.59      2.97 o
   0   4  17      192.14      194.88      6.18 o
   1   4  17       64.89       65.52      2.74 o
   2   4  17      310.68      329.23     11.83 o
   3   4  17      523.16      571.50     14.95 o
   4   4  17       33.67       28.00      2.48 o
   6   4  17        5.32        5.62      5.44 o
  -6   5  17        1.97        3.92      2.38 o
  -5   5  17        2.45        0.68      1.51 o
  -4   5  17       49.02       46.47      2.84 o
  -3   5  17      115.33      112.31      4.69 o
  -2   5  17        3.29        4.08      1.53 o
  -1   5  17       22.47       23.63      1.90 o
   0   5  17       64.05       82.07      3.31 o
   1   5  17       22.56       22.77      1.73 o
   2   5  17        3.30        2.36      1.68 o
   3   5  17      115.39      119.04      4.84 o
   4   5  17       49.08       45.06      3.67 o
   6   5  17        1.97        1.70      5.78 o
  -5   6  17        3.74        6.13      3.04 o
  -4   6  17       15.21       11.93      2.07 o
  -3   6  17       67.49       67.01      3.42 o
  -2   6  17        5.66        8.53      2.21 o
  -1   6  17       17.31       16.01      2.09 o
   0   6  17        4.04        7.14      1.89 o
   1   6  17       17.30       15.09      1.82 o
   2   6  17        5.66        5.95      1.21 o
   3   6  17       67.47       68.30      4.74 o
   4   6  17       15.20        8.68      2.68 o
   5   6  17        3.74       -0.34      3.59 o
  -4   7  17        4.46        6.27      2.55 o
  -3   7  17        7.03        6.46      2.51 o
  -2   7  17       14.07       16.33      2.00 o
  -1   7  17       44.59       41.80      3.04 o
   0   7  17       42.97       40.62      2.50 o
   1   7  17       44.56       43.16      2.91 o
   2   7  17       14.09       18.16      3.11 o
   3   7  17        7.01        8.68      2.07 o
   4   7  17        4.45        1.21      2.06 o
  -3   8  17        0.27       -2.02      2.02 o
  -2   8  17       12.06        8.99      2.74 o
  -1   8  17       17.08       21.90      2.92 o
   0   8  17       43.62       45.94      3.18 o
   1   8  17       17.06       14.09      2.55 o
   2   8  17       12.05       13.03      2.55 o
   3   8  17        0.27        2.06      2.40 o
   0   0  18      315.49      309.20     11.45 o
   1   0  18     2094.89     2106.40     69.39 o
   2   0  18     1583.27     1575.38     56.92 o
   3   0  18       16.62       12.76      1.39 o
   4   0  18        3.08        2.21      0.85 o
   5   0  18      198.68      208.97      6.78 o
   6   0  18        3.61        4.40      1.70 o
   7   0  18        1.61        3.38      2.53 o
  -7   1  18        0.86       -0.34      2.23 o
  -6   1  18       51.75       51.96      3.19 o
  -5   1  18        8.77        8.68      1.38 o
  -4   1  18      296.91      311.95      9.21 o
  -3   1  18       30.77       28.43      1.39 o
  -2   1  18      385.76      391.52      9.80 o
  -1   1  18      417.76      394.10      8.27 o
   0   1  18      178.51      198.18      4.04 o
   1   1  18      418.30      426.84     19.39 o
   2   1  18      385.80      416.14     12.23 o
   3   1  18       30.75       30.11      1.72 o
   4   1  18      297.04      318.44     11.16 o
   5   1  18        8.74        8.53      1.22 o
   6   1  18       51.72       59.35      3.42 o
   7   1  18        0.86       -1.87      2.57 o
  -7   2  18       11.37        8.99      2.74 o
  -6   2  18       18.51       15.09      3.04 o
  -5   2  18        2.22        0.68      1.34 o
  -4   2  18      116.14      120.46      4.30 o
  -3   2  18      215.90      225.48      5.10 o
  -2   2  18      189.89      190.19      3.96 o
  -1   2  18      104.48      124.49      3.48 o
   0   2  18       18.19       22.26      1.48 o
   1   2  18      104.24      123.05      5.20 o
   2   2  18      189.93      198.18      7.34 o
   3   2  18      215.88      231.40      6.75 o
   4   2  18      116.07      119.89      4.57 o
   5   2  18        2.22        3.23      1.87 o
  -6   3  18        1.90        2.06      2.21 o
  -5   3  18        9.25        9.14      1.34 o
  -4   3  18       81.44       77.65      2.75 o
  -3   3  18        3.54        2.70      0.68 o
  -2   3  18      102.79      102.84      3.70 o
  -1   3  18       66.57       68.51      1.94 o
   0   3  18      600.45      597.32     15.29 o
   1   3  18       66.47       71.79      2.65 o
   2   3  18      102.71       96.59      4.09 o
   3   3  18        3.55        4.91      1.85 o
   4   3  18       81.41       75.59      4.30 o
  -6   4  18        0.05        0.34      2.91 o
  -5   4  18       27.38       25.84      1.99 o
  -4   4  18        2.58        1.53      1.36 o
  -3   4  18       38.11       46.83      2.14 o
  -2   4  18       19.90       17.84      1.65 o
  -1   4  18       20.17       20.22      1.53 o
   0   4  18       63.91       66.16      2.97 o
   1   4  18       20.18       20.69      1.67 o
   2   4  18       20.00       19.76      2.43 o
   3   4  18       38.05       42.99      2.40 o
   4   4  18        2.57        1.87      2.04 o
  -6   5  18        2.06        1.34      2.21 o
  -5   5  18        5.47        1.87      1.85 o
  -4   5  18       65.34       64.89      3.36 o
  -3   5  18       87.81       87.59      3.65 o
  -2   5  18      145.65      153.02      5.17 o
  -1   5  18       15.33       17.50      1.75 o
   0   5  18        6.93        4.08      1.38 o
   1   5  18       15.37       15.80      1.67 o
   2   5  18      145.75      149.81      4.79 o
   3   5  18       87.81       84.44      3.60 o
   4   5  18       65.38       68.51      4.54 o
   6   5  18        2.06       -4.57      5.40 o
  -5   6  18        3.95        3.92      3.04 o
  -4   6  18        0.28        0.85      1.55 o
  -3   6  18       70.44       72.01      3.75 o
  -2   6  18       67.49       75.13      3.62 o
  -1   6  18       86.80       93.55      3.79 o
   0   6  18      101.28       99.17      4.15 o
   1   6  18       86.86       85.89      5.32 o
   2   6  18       67.46       71.34      4.84 o
   3   6  18       70.37       63.02      4.55 o
   4   6  18        0.28        3.92      2.89 o
   5   6  18        3.97        5.27      3.89 o
  -4   7  18        4.59        6.93      2.40 o
  -3   7  18        5.47        6.80      2.17 o
  -2   7  18       17.35       17.84      2.21 o
  -1   7  18        7.97        6.80      1.70 o
   0   7  18        5.18        2.53      1.70 o
   1   7  18        7.96        7.14      1.53 o
   2   7  18       17.33       10.70      2.57 o
   3   7  18        5.47        8.00      2.58 o
   4   7  18        4.60        3.92      2.53 o
  -3   8  18        3.72        3.23      2.21 o
  -2   8  18       21.60       17.30      3.04 o
  -1   8  18        4.42        7.78      2.40 o
   0   8  18        4.01        2.87      2.04 o
   1   8  18        4.41        2.36      2.04 o
   2   8  18       21.61       24.79      3.25 o
   3   8  18        3.73        3.92      2.38 o
   1   0  19       86.86      101.52      3.42 o
   2   0  19      119.95      136.10      4.86 o
   3   0  19       18.47       18.50      1.68 o
   4   0  19        8.60        6.93      1.04 o
   5   0  19       16.29       15.50      1.75 o
   6   0  19        0.08        0.34      1.19 o
   7   0  19        6.24        6.46      4.43 o
  -7   1  19        2.73        1.21      2.06 o
  -6   1  19        4.59        4.91      2.19 o
  -5   1  19      167.56      146.32      5.05 o
  -4   1  19      182.68      170.93      5.45 o
  -3   1  19       76.43       81.13      2.34 o
  -2   1  19       35.36       30.26      1.58 o
  -1   1  19       61.64       66.37      2.34 o
   0   1  19      104.76      118.19      3.11 o
   1   1  19       61.74       60.55      4.06 o
   2   1  19       35.35       42.14      3.72 o
   3   1  19       76.26       83.97      4.06 o
   4   1  19      182.72      192.35      7.95 o
   5   1  19      167.76      153.34      6.78 o
   6   1  19        4.59        4.74      1.36 o
   7   1  19        2.73        1.87      2.04 o
  -6   2  19        1.65        2.87      2.38 o
  -5   2  19      121.18      128.89      5.34 o
  -4   2  19       80.88       71.79      2.65 o
  -3   2  19      135.98      136.40      3.35 o
  -2   2  19        2.05        2.53      1.00 o
  -1   2  19      129.12      141.94      4.04 o
   0   2  19        7.24        4.91      1.21 o
   1   2  19      128.73      130.39      5.66 o
   2   2  19        2.07        0.00      1.70 o
   3   2  19      135.92      139.77      4.62 o
   4   2  19       80.90       65.52      2.96 o
   5   2  19      121.21      118.19      7.93 o
  -6   3  19        9.94       11.04      2.51 o
  -5   3  19        0.00       -1.55      1.55 o
  -4   3  19      150.86      158.22      4.91 o
  -3   3  19      144.27      139.15      3.99 o
  -2   3  19      137.82      143.81      3.75 o
  -1   3  19       15.60       14.29      1.68 o
   0   3  19        0.03       -0.17      1.04 o
   1   3  19       15.69       15.50      1.85 o
   2   3  19      137.67      143.50      5.00 o
   3   3  19      144.43      138.85      6.46 o
   4   3  19      151.01      148.53      7.31 o
  -6   4  19        3.40        7.14      4.60 o
  -5   4  19       11.81       13.80      1.75 o
  -4   4  19       96.66       99.17      3.64 o
  -3   4  19       25.09       24.79      1.68 o
  -2   4  19       39.34       44.72      2.45 o
  -1   4  19        1.75        1.87      1.36 o
   0   4  19       24.42       20.22      1.17 o
   1   4  19        1.75        1.21      1.02 o
   2   4  19       39.36       38.33      2.91 o
   3   4  19       25.14       21.05      2.04 o
   4   4  19       96.73      102.57      5.54 o
  -5   5  19        6.35        3.92      2.07 o
  -4   5  19        2.49        0.85      1.55 o
  -3   5  19       28.99       32.01      2.36 o
  -2   5  19       27.20       25.45      1.97 o
  -1   5  19       29.14       30.55      2.02 o
   0   5  19       33.89       35.80      2.19 o
   1   5  19       29.17       29.41      3.25 o
   2   5  19       27.17       28.43      2.50 o
   3   5  19       29.01       28.00      2.07 o
   4   5  19        2.50       -2.00      2.00 o
  -5   6  19        0.11        1.21      4.59 o
  -4   6  19        4.68        3.57      1.87 o
  -3   6  19        4.13        8.99      1.87 o
  -2   6  19       27.20       28.43      2.36 o
  -1   6  19        3.41        5.76      1.50 o
   0   6  19       90.58       94.04      3.79 o
   1   6  19        3.44        3.57      1.38 o
   2   6  19       27.11       31.26      3.21 o
   3   6  19        4.13        2.36      2.89 o
   4   6  19        4.70        3.92      2.07 o
   5   6  19        0.11        2.21      5.62 o
  -4   7  19        2.05        3.57      2.72 o
  -3   7  19        6.66        4.40      2.19 o
  -2   7  19        2.67        1.21      1.89 o
  -1   7  19       87.08       94.55      4.32 o
   0   7  19       52.24       50.84      2.97 o
   1   7  19       87.08       89.07      4.18 o
   2   7  19        2.69        6.80      3.40 o
   3   7  19        6.66        4.57      2.40 o
   4   7  19        2.06        1.34      2.02 o
  -2   8  19       11.93       10.87      2.24 o
  -1   8  19        2.95        3.38      2.34 o
   0   8  19       23.11       21.29      2.89 o
   1   8  19        2.97        3.92      2.74 o
   2   8  19       11.95        6.46      2.51 o
   1   0  20        0.02        0.34      0.53 o
   2   0  20       22.83       14.99      1.21 o
   3   0  20       56.68       62.59      4.54 o
   4   0  20       59.94       53.28      2.67 o
   5   0  20       89.13       89.30      3.45 o
   6   0  20        0.02       -0.51      1.87 o
   7   0  20        3.71        3.57      5.27 o
  -7   1  20        6.99        6.46      2.92 o
  -6   1  20       40.68       46.11      4.08 o
  -5   1  20       70.57       69.59      3.04 o
  -4   1  20       63.10       57.96      2.38 o
  -3   1  20      174.30      171.27      5.11 o
  -2   1  20       46.64       51.02      1.87 o
  -1   1  20      176.23      173.66      5.15 o
   0   1  20      124.71      129.79      4.16 o
   1   1  20      176.16      171.61      4.77 o
   2   1  20       46.60       52.33      2.26 o
   3   1  20      174.14      174.36      7.58 o
   4   1  20       62.94       61.57      3.48 o
   5   1  20       70.58       76.49      4.33 o
   6   1  20       40.72       53.10      7.03 o
   7   1  20        6.97        3.23      4.59 o
  -6   2  20        4.06       -0.34      2.06 o
  -5   2  20       59.39       62.59      3.30 o
  -4   2  20       73.75       68.95      2.60 o
  -3   2  20      107.78      110.93      3.57 o
  -2   2  20       25.88       26.37      1.34 o
  -1   2  20      257.04      272.33      6.46 o
   0   2  20       57.67       63.02      2.68 o
   1   2  20      256.92      261.25      7.58 o
   2   2  20       25.75       21.53      2.06 o
   3   2  20      107.74      120.74      5.44 o
   4   2  20       73.71       72.01      2.87 o
   5   2  20       59.39       60.35      4.86 o
  -6   3  20        3.10       -0.85      2.72 o
  -5   3  20       12.49        8.53      1.68 o
  -4   3  20      229.77      239.79      6.86 o
  -3   3  20      157.89      165.52      5.71 o
  -2   3  20       83.94       83.02      2.14 o
  -1   3  20       46.57       53.47      2.67 o
   0   3  20        1.06       -1.02      1.02 o
   1   3  20       46.54       45.77      2.82 o
   2   3  20       84.00       84.21      3.35 o
   3   3  20      157.99      158.22      9.84 o
   4   3  20      229.65      227.44      9.43 o
  -6   4  20        4.16        1.21      2.57 o
  -5   4  20        5.34        6.46      1.53 o
  -4   4  20       25.81       22.89      1.87 o
  -3   4  20      198.99      208.59      6.41 o
  -2   4  20       72.10       75.59      3.40 o
  -1   4  20       90.48      102.84      3.96 o
   0   4  20       31.13       24.67      1.82 o
   1   4  20       90.40      100.99      3.67 o
   2   4  20       71.98       82.30      4.72 o
   3   4  20      199.27      212.37      7.22 o
   4   4  20       25.81       20.93      2.74 o
  -5   5  20       22.59       27.46      2.87 o
  -4   5  20       52.92       60.55      3.65 o
  -3   5  20      145.01      165.52      6.03 o
  -2   5  20        1.62        3.06      1.68 o
  -1   5  20      122.13      128.89      4.74 o
   0   5  20       25.61       24.40      1.80 o
   1   5  20      122.10      119.04      5.69 o
   2   5  20        1.61        4.25      2.53 o
   3   5  20      144.96      160.85      5.62 o
   4   5  20       52.87       52.14      4.15 o
  -5   6  20        1.32        3.72      3.36 o
  -4   6  20       21.89       23.14      2.38 o
  -3   6  20        5.83        3.57      1.72 o
  -2   6  20       20.98       21.29      2.04 o
  -1   6  20        9.70        7.78      1.67 o
   0   6  20        7.48        7.78      1.89 o
   1   6  20        9.69       13.03      2.07 o
   2   6  20       20.99       19.40      3.11 o
   3   6  20        5.84        2.70      2.19 o
   4   6  20       21.88       17.84      2.75 o
   5   6  20        1.32       -1.70      5.78 o
  -4   7  20        9.03        9.55      2.74 o
  -3   7  20       15.07       15.60      2.57 o
  -2   7  20        2.99        5.08      2.06 o
  -1   7  20        0.76        1.70      1.70 o
   0   7  20        4.45        3.23      1.87 o
   1   7  20        0.77        2.70      2.36 o
   2   7  20        2.99        3.92      2.53 o
   3   7  20       15.10       18.50      3.36 o
   4   7  20        9.04        3.23      2.91 o
  -2   8  20       27.45       28.14      2.91 o
  -1   8  20        9.22       14.09      2.94 o
   0   8  20        2.17        0.85      1.72 o
   1   8  20        9.20       10.02      3.38 o
   2   8  20       27.44       25.32      3.02 o
   1   0  21        0.24        0.68      0.68 o
   3   0  21        7.63        7.49      2.21 o
   4   0  21      354.75      325.92     10.35 o
   5   0  21      107.62      120.74      4.01 o
   6   0  21        3.95        2.21      2.72 o
  -6   1  21       17.53       19.76      3.01 o
  -5   1  21       42.20       40.45      2.48 o
  -4   1  21      107.10      106.31      3.50 o
  -3   1  21       54.47       46.83      2.50 o
  -2   1  21      112.78      119.04      3.98 o
  -1   1  21        4.10        2.21      0.70 o
   0   1  21      381.32      377.72     10.64 o
   1   1  21        4.16        5.76      1.19 o
   2   1  21      112.74      117.34      4.81 o
   3   1  21       54.62       49.36      3.30 o
   4   1  21      107.26      109.28      5.18 o
   5   1  21       42.17       39.47      2.96 o
   6   1  21       17.53       12.39      5.23 o
  -6   2  21        1.34        4.57      2.57 o
  -5   2  21        5.31        5.27      1.68 o
  -4   2  21      291.63      288.03      8.41 o
  -3   2  21      223.49      231.40      5.95 o
  -2   2  21      131.43      141.01      4.03 o
  -1   2  21       89.72       93.55      2.77 o
   0   2  21       56.28       64.68      3.14 o
   1   2  21       89.84       91.78      3.25 o
   2   2  21      131.43      140.39      5.86 o
   3   2  21      223.39      249.58      9.48 o
   4   2  21      291.69      289.79      7.99 o
   5   2  21        5.31        4.74      2.04 o
  -6   3  21       24.55       23.14      3.52 o
  -5   3  21        9.55        7.14      1.53 o
  -4   3  21       33.42       30.26      2.00 o
  -3   3  21       78.59       72.23      3.33 o
  -2   3  21       69.48       63.22      2.28 o
  -1   3  21        0.17        0.51      1.19 o
   0   3  21       29.61       27.46      2.33 o
   1   3  21        0.18       -1.04      1.04 o
   2   3  21       69.39       64.05      2.92 o
   3   3  21       78.59       72.23      3.55 o
   4   3  21       33.43       29.26      1.97 o
  -6   4  21       10.35        8.68      2.92 o
  -5   4  21        7.31        2.87      1.68 o
  -4   4  21       24.06       21.05      1.92 o
  -3   4  21       80.21       77.87      2.99 o
  -2   4  21        2.90        0.17      1.55 o
  -1   4  21       50.09       53.10      2.67 o
   0   4  21        9.00       15.80      1.56 o
   1   4  21       50.06       53.10      2.46 o
   2   4  21        2.91        6.46      2.38 o
   3   4  21       80.34       76.95      3.65 o
   4   4  21       24.07       20.58      2.84 o
  -5   5  21       29.43       27.46      2.87 o
  -4   5  21       43.51       47.18      3.04 o
  -3   5  21       13.64       15.60      2.06 o
  -2   5  21       61.01       60.76      3.04 o
  -1   5  21       29.41       29.41      2.40 o
   0   5  21       26.90       31.26      2.04 o
   1   5  21       29.29       27.86      2.89 o
   2   5  21       61.03       60.76      4.26 o
   3   5  21       13.67       17.30      3.04 o
   4   5  21       43.46       41.13      3.52 o
  -4   6  21       15.84       15.09      2.33 o
  -3   6  21        7.54        7.27      2.04 o
  -2   6  21       49.67       52.14      3.01 o
  -1   6  21       25.97       25.71      2.38 o
   0   6  21       24.89       27.46      2.19 o
   1   6  21       26.01       24.67      2.07 o
   2   6  21       49.72       52.33      2.63 o
   3   6  21        7.53        5.27      2.57 o
   4   6  21       15.85       14.09      2.74 o
  -3   7  21        0.25        0.85      2.06 o
  -2   7  21        5.53        6.13      2.07 o
  -1   7  21       11.03       10.19      2.24 o
   0   7  21        0.83        1.34      1.85 o
   1   7  21       11.05        9.38      2.72 o
   2   7  21        5.55        6.27      2.87 o
   3   7  21        0.25        0.00      1.70 o
  -2   8  21        4.03        2.06      2.21 o
  -1   8  21        1.14        0.34      2.74 o
   0   8  21       21.94       21.90      2.92 o
   1   8  21        1.14       -1.53      3.23 o
   2   8  21        4.02        1.87      2.21 o
   0   0  22       32.81       31.42      2.19 o
   1   0  22      269.05      264.21      7.63 o
   2   0  22       57.97       51.21      3.18 o
   3   0  22       51.50       56.17      3.33 o
   4   0  22       35.62       27.86      2.34 o
   5   0  22        5.80        1.21      1.55 o
   6   0  22        2.80       -0.17      2.58 o
  -6   1  22       15.12       13.61      3.26 o
  -5   1  22        0.51       -1.00      1.70 o
  -4   1  22       14.53       15.60      2.16 o
  -3   1  22       59.47       60.35      3.04 o
  -2   1  22      224.14      252.48      8.70 o
  -1   1  22      124.76      150.13      5.11 o
   0   1  22        0.89        0.51      1.04 o
   1   1  22      124.77      140.39      8.04 o
   2   1  22      224.08      256.22     15.44 o
   3   1  22       59.45       59.35      2.62 o
   4   1  22       14.53       14.99      2.02 o
   5   1  22        0.51        1.34      1.51 o
   6   1  22       15.10        3.92      4.76 o
  -6   2  22        2.03        1.34      2.36 o
  -5   2  22       86.31       88.32      4.16 o
  -4   2  22        7.25        4.40      1.70 o
  -3   2  22      303.14      324.05      9.38 o
  -2   2  22       22.55       22.89      1.50 o
  -1   2  22       10.33       12.57      1.02 o
   0   2  22       48.12       53.10      2.28 o
   1   2  22       10.35       13.03      1.70 o
   2   2  22       22.68       24.28      1.92 o
   3   2  22      303.21      327.33      9.43 o
   4   2  22        7.24        3.06      1.36 o
   5   2  22       86.35       85.17      5.54 o
  -6   3  22        6.11        2.87      2.87 o
  -5   3  22        7.28        7.78      2.04 o
  -4   3  22       72.20       74.45      3.14 o
  -3   3  22        1.89        1.70      1.36 o
  -2   3  22       36.30       33.49      1.67 o
  -1   3  22       14.87       15.09      1.72 o
   0   3  22       18.14       17.50      2.07 o
   1   3  22       14.85       14.78      1.51 o
   2   3  22       36.31       34.10      2.12 o
   3   3  22        1.90       -0.34      2.23 o
   4   3  22       72.21       71.79      4.64 o
  -5   4  22       14.11       11.21      2.36 o
  -4   4  22       20.79       24.40      2.06 o
  -3   4  22      255.38      280.13      8.29 o
  -2   4  22      143.13      154.63      5.18 o
  -1   4  22       25.93       28.14      2.07 o
   0   4  22       17.90       16.97      1.50 o
   1   4  22       25.89       26.37      1.87 o
   2   4  22      143.08      162.52      7.65 o
   3   4  22      255.22      272.33      8.17 o
   4   4  22       20.77       21.53      3.02 o
  -5   5  22        0.08       -0.17      2.07 o
  -4   5  22       26.76       23.26      2.51 o
  -3   5  22       33.86       32.01      2.51 o
  -2   5  22        5.89        6.59      1.55 o
  -1   5  22        5.00        6.46      1.85 o
   0   5  22       84.11       85.41      3.86 o
   1   5  22        4.99        5.08      2.23 o
   2   5  22        5.94        4.40      1.85 o
   3   5  22       33.83       37.21      2.55 o
   4   5  22       26.77       19.88      2.91 o
  -4   6  22        4.19        1.53      1.87 o
  -3   6  22       37.62       36.90      3.01 o
  -2   6  22        3.36       -1.00      1.85 o
  -1   6  22       34.63       32.01      2.36 o
   0   6  22        0.00       -1.21      1.38 o
   1   6  22       34.70       33.49      2.41 o
   2   6  22        3.34        3.06      1.55 o
   3   6  22       37.63       38.98      3.74 o
   4   6  22        4.19        6.13      2.72 o
  -3   7  22        5.64        6.93      2.40 o
  -2   7  22       18.85       22.14      2.70 o
  -1   7  22        4.76        2.70      2.00 o
   0   7  22        7.28        4.91      2.02 o
   1   7  22        4.77        6.46      3.70 o
   2   7  22       18.84       14.78      3.21 o
   3   7  22        5.61        7.27      2.74 o
  -1   8  22        4.77        5.62      2.23 o
   0   8  22        0.03       -2.06      2.21 o
   1   8  22        4.79        4.25      3.06 o
   1   0  23       56.96       65.52      2.53 o
   2   0  23      370.97      360.19     11.88 o
   3   0  23        3.96        8.53      2.58 o
   4   0  23       56.24       67.01      3.64 o
   5   0  23       22.20       20.10      1.99 o
   6   0  23        6.61        2.70      2.36 o
  -6   1  23       16.00       17.18      2.60 o
  -5   1  23        3.23        0.68      1.70 o
  -4   1  23       45.99       42.82      2.74 o
  -3   1  23       38.05       40.30      1.99 o
  -2   1  23       85.68       82.54      4.26 o
  -1   1  23        1.92        2.36      2.04 o
   0   1  23      405.39      397.21     17.67 o
   1   1  23        1.92        3.38      1.19 o
   2   1  23       85.66       86.86      3.65 o
   3   1  23       37.94       42.31      2.21 o
   4   1  23       45.96       52.14      3.19 o
   5   1  23        3.21        4.91      1.50 o
   6   1  23       15.98       11.93      4.04 o
  -6   2  23        1.09        0.68      2.21 o
  -5   2  23        5.34        6.80      1.70 o
  -4   2  23       26.76       21.78      1.70 o
  -3   2  23       31.48       33.34      2.26 o
  -2   2  23      171.67      170.59      4.77 o
  -1   2  23      187.56      197.81      4.77 o
   0   2  23        0.16       -0.34      1.55 o
   1   2  23      187.26      215.03     10.70 o
   2   2  23      171.61      169.57      9.84 o
   3   2  23       31.56       30.11      2.72 o
   4   2  23       26.77       26.37      2.28 o
   5   2  23        5.37        5.62      2.23 o
  -6   3  23        4.39        5.44      4.43 o
  -5   3  23       19.11       16.97      2.36 o
  -4   3  23       24.41       20.34      1.65 o
  -3   3  23       97.18      107.11      4.32 o
  -2   3  23      168.11      184.49      5.66 o
  -1   3  23       14.13       11.57      1.51 o
   0   3  23       98.09       97.88      3.62 o
   1   3  23       14.19       13.03      1.51 o
   2   3  23      168.13      178.50      7.66 o
   3   3  23       97.22       99.96      5.47 o
   4   3  23       24.41       16.85      2.68 o
  -5   4  23        3.07        4.25      1.50 o
  -4   4  23       10.13        8.99      1.72 o
  -3   4  23       49.61       51.77      3.01 o
  -2   4  23      125.46      143.81      5.00 o
  -1   4  23        6.05        5.27      1.56 o
   0   4  23        2.19        2.53      1.38 o
   1   4  23        6.08        4.91      1.85 o
   2   4  23      125.29      139.15      6.76 o
   3   4  23       49.57       55.39      3.11 o
   4   4  23       10.14        6.80      2.17 o
  -5   5  23        7.49       10.70      3.08 o
  -4   5  23        6.10        3.72      2.00 o
  -3   5  23        8.35        4.57      1.67 o
  -2   5  23       63.48       60.76      3.25 o
  -1   5  23       33.52       33.34      2.70 o
   0   5  23        3.75        3.57      1.72 o
   1   5  23       33.63       37.86      2.41 o
   2   5  23       63.46       67.01      4.49 o
   3   5  23        8.36        8.00      1.70 o
   4   5  23        6.09        4.74      2.21 o
  -4   6  23       12.08       10.53      2.19 o
  -3   6  23        3.01        4.57      1.83 o
  -2   6  23       32.51       29.12      2.53 o
  -1   6  23        0.14        1.87      1.53 o
   0   6  23       10.54        9.87      1.89 o
   1   6  23        0.15       -1.00      1.36 o
   2   6  23       32.44       29.55      2.41 o
   3   6  23        3.02        3.92      2.38 o
   4   6  23       12.09        7.27      2.89 o
  -3   7  23        1.58        0.51      2.23 o
  -2   7  23       17.69       19.40      2.75 o
  -1   7  23       55.60       55.39      3.50 o
   0   7  23       31.90       29.12      2.53 o
   1   7  23       55.57       61.17      5.50 o
   2   7  23       17.71       15.50      3.69 o
   3   7  23        1.58       -0.51      2.57 o
  -1   8  23        5.91        3.92      2.23 o
   0   8  23       10.43       10.70      2.23 o
   1   8  23        5.92       12.39      3.75 o
   1   0  24      464.52      470.46     10.74 o
   2   0  24       16.91       20.93      2.38 o
   3   0  24       14.62       10.19      2.58 o
   4   0  24        4.05        7.63      1.51 o
   5   0  24       27.47       25.71      2.24 o
   6   0  24        2.80        2.06      1.72 o
  -6   1  24       21.67       17.50      2.74 o
  -5   1  24       31.45       23.89      2.55 o
  -4   1  24       39.92       37.53      2.40 o
  -3   1  24       14.05       14.09      1.38 o
  -2   1  24        0.16       -0.85      0.85 o
  -1   1  24      148.97      148.86      6.35 o
   1   1  24      149.09      142.57      6.22 o
   2   1  24        0.16        0.85      1.19 o
   3   1  24       14.05       16.85      1.50 o
   4   1  24       39.95       38.65      3.08 o
   5   1  24       31.43       29.12      2.67 o
   6   1  24       21.67       14.29      4.64 o
  -6   2  24        1.34       -1.53      2.91 o
  -5   2  24        6.31        4.25      2.04 o
  -4   2  24        5.83        2.53      1.00 o
  -3   2  24        8.45        7.14      1.53 o
  -2   2  24        8.38        7.14      1.05 o
  -1   2  24      129.88      130.68      3.57 o
   0   2  24        6.44        6.46      1.53 o
   1   2  24      129.88      122.76      5.20 o
   2   2  24        8.31       10.02      2.40 o
   3   2  24        8.45        7.49      2.36 o
   4   2  24        5.81        4.40      1.21 o
  -6   3  24        4.14        0.85      2.57 o
  -5   3  24        8.14        8.29      1.50 o
  -4   3  24       22.30       25.98      2.26 o
  -3   3  24      291.13      309.20      7.80 o
  -2   3  24       59.50       61.57      2.67 o
  -1   3  24       52.82       50.84      3.16 o
   0   3  24      141.14      158.88      6.24 o
   1   3  24       52.76       48.27      2.36 o
   2   3  24       59.51       62.59      5.78 o
   3   3  24      291.18      298.75      8.56 o
   4   3  24       22.26       20.22      2.58 o
  -5   4  24        0.80       -2.06      2.06 o
  -4   4  24       14.63       12.03      1.72 o
  -3   4  24       35.31       38.33      2.43 o
  -2   4  24       57.89       61.57      3.28 o
  -1   4  24       63.66       68.51      3.25 o
   0   4  24       59.70       59.35      3.42 o
   1   4  24       63.60       74.01      4.49 o
   2   4  24       57.92       79.26      4.64 o
   3   4  24       35.37       40.79      2.67 o
   4   4  24       14.63       14.29      2.85 o
  -5   5  24        8.09        7.78      2.55 o
  -4   5  24        6.02        5.27      2.40 o
  -3   5  24       17.51       17.62      2.19 o
  -2   5  24       16.56       16.12      1.99 o
  -1   5  24       34.10       41.29      2.68 o
   0   5  24        0.13       -0.34      1.72 o
   1   5  24       34.03       37.53      3.52 o
   2   5  24       16.57       16.01      2.72 o
   3   5  24       17.52       10.87      1.72 o
   4   5  24        6.01        3.72      2.00 o
  -4   6  24        2.23        3.57      2.36 o
  -3   6  24       20.86       16.65      2.34 o
  -2   6  24        0.19       -1.85      1.85 o
  -1   6  24       16.60       18.06      1.99 o
   0   6  24       69.88       66.16      3.40 o
   1   6  24       16.57       16.85      2.04 o
   2   6  24        0.19       -1.53      1.53 o
   3   6  24       20.85       17.18      3.02 o
   4   6  24        2.23       -0.68      2.38 o
  -3   7  24        3.96        2.21      2.06 o
  -2   7  24        5.18        3.57      2.23 o
  -1   7  24        1.87        4.25      2.21 o
   0   7  24        2.62        4.40      2.02 o
   1   7  24        1.87        2.70      1.83 o
   2   7  24        5.19        5.27      3.70 o
   3   7  24        3.95        7.63      2.74 o
   1   0  25      291.24      284.93     11.43 o
   2   0  25      625.64      703.62     24.89 o
   3   0  25        0.12        1.87      1.72 o
   4   0  25        9.61        9.38      1.36 o
   5   0  25        0.00       -0.85      1.38 o
   6   0  25        4.60        6.80      2.38 o
  -6   1  25        5.91        2.53      2.36 o
  -5   1  25       18.30       18.72      2.04 o
  -4   1  25       83.26       76.05      3.64 o
  -3   1  25       63.60       53.47      3.62 o
  -2   1  25        7.94        5.08      1.36 o
  -1   1  25      301.64      313.34      8.31 o
   0   1  25      161.30      161.85      9.29 o
   1   1  25      301.63      316.57     14.85 o
   2   1  25        7.96        7.49      1.50 o
   3   1  25       63.71       55.98      2.53 o
   4   1  25       83.30       79.96      4.43 o
   5   1  25       18.34       14.09      2.06 o
   6   1  25        5.93       15.29      5.61 o
  -6   2  25        1.58       -0.85      2.89 o
  -5   2  25       14.11       13.80      2.23 o
  -4   2  25       16.19       18.50      1.68 o
  -3   2  25        2.25        0.17      1.55 o
  -2   2  25      141.93      153.34      4.52 o
  -1   2  25       43.28       42.31      2.38 o
   0   2  25       84.32       87.84      3.18 o
   1   2  25       43.29       47.18      3.40 o
   2   2  25      141.91      161.85      5.30 o
   3   2  25        2.25        4.08      2.06 o
   4   2  25       16.17       10.36      3.60 o
   5   2  25       14.07       15.09      4.04 o
  -5   3  25        0.64       -0.51      1.36 o
  -4   3  25       22.79       21.78      2.92 o
  -3   3  25       78.62       83.02      3.33 o
  -2   3  25       11.36       13.03      1.22 o
  -1   3  25       40.31       41.80      3.19 o
   0   3  25        2.83        2.21      1.70 o
   1   3  25       40.27       46.30      2.31 o
   2   3  25       11.36        9.87      1.72 o
   3   3  25       78.51       83.73      4.77 o
   4   3  25       22.78       18.84      3.06 o
  -5   4  25        6.09        2.53      1.70 o
  -4   4  25       25.18       24.40      2.06 o
  -3   4  25       55.06       52.14      3.19 o
  -2   4  25      105.90      106.58      4.57 o
  -1   4  25        6.90        8.99      2.19 o
   0   4  25       56.95       61.57      3.48 o
   1   4  25        6.91        8.00      1.70 o
   2   4  25      105.99      106.04      5.64 o
   3   4  25       55.10       59.55      4.23 o
   4   4  25       25.19       26.11      3.60 o
  -4   5  25        0.01       -2.36      2.36 o
  -3   5  25       17.36       13.42      2.19 o
  -2   5  25        4.58        6.27      1.70 o
  -1   5  25       11.59       11.93      2.07 o
   0   5  25        1.52        0.51      1.53 o
   1   5  25       11.61       18.38      2.91 o
   2   5  25        4.56        3.06      2.06 o
   3   5  25       17.34       14.09      2.94 o
   4   5  25        0.01       -1.00      2.70 o
  -4   6  25        6.51        6.46      2.72 o
  -3   6  25        2.05        8.16      2.00 o
  -2   6  25       58.63       70.24      4.15 o
  -1   6  25        1.46        2.21      1.85 o
   0   6  25      121.23      124.49      5.23 o
   1   6  25        1.46        1.00      1.85 o
   2   6  25       58.60       66.16      4.88 o
   3   6  25        2.05        5.76      2.57 o
   4   6  25        6.52        1.87      2.40 o
  -2   7  25        1.14        2.53      2.36 o
  -1   7  25       40.05       40.45      2.82 o
   0   7  25       20.73       22.63      2.74 o
   1   7  25       40.04       38.18      4.83 o
   2   7  25        1.15       -1.34      3.72 o
   2   0  26        0.02       -0.17      1.38 o
   3   0  26      151.75      162.84     10.65 o
   4   0  26       19.57       16.43      2.00 o
   5   0  26        1.86        3.72      1.72 o
   6   0  26        0.03       -1.21      1.89 o
  -6   1  26        8.95        4.74      2.38 o
  -5   1  26        7.39        4.74      1.53 o
  -4   1  26       27.71       21.90      1.83 o
  -3   1  26       24.30       17.62      2.07 o
  -2   1  26       25.01       23.63      2.02 o
  -1   1  26       18.26       17.50      1.75 o
   0   1  26       61.74       70.24      3.28 o
   2   1  26       25.05       15.60      2.89 o
   3   1  26       24.24       20.58      1.65 o
   4   1  26       27.70       27.05      2.45 o
   5   1  26        7.39        5.27      1.68 o
   6   1  26        8.93        5.95      3.87 o
  -6   2  26        3.48        3.38      2.74 o
  -5   2  26       10.45       12.03      2.07 o
  -4   2  26        5.59        6.59      1.34 o
  -3   2  26      410.09      428.45     14.58 o
  -2   2  26      105.06      110.37      3.57 o
  -1   2  26       66.37       70.90      2.85 o
   0   2  26      681.16      733.68     22.60 o
   1   2  26       66.37       71.12      3.96 o
   2   2  26      105.02      112.02      5.25 o
   3   2  26      409.80      450.87     16.06 o
   4   2  26        5.61        7.27      1.68 o
   5   2  26       10.45        6.27      3.06 o
  -5   3  26        3.22        3.57      1.87 o
  -4   3  26        6.12        4.25      1.50 o
  -3   3  26       29.19       24.79      2.07 o
  -2   3  26      142.83      141.94      5.28 o
  -1   3  26      152.96      166.87      7.41 o
   0   3  26        8.77        9.38      2.24 o
   1   3  26      153.02      164.18      6.01 o
   2   3  26      142.97      140.39      4.64 o
   3   3  26       29.13       25.98      3.06 o
   4   3  26        6.11        7.78      2.68 o
  -5   4  26        0.41        1.21      2.23 o
  -4   4  26       15.17       11.93      1.72 o
  -3   4  26       33.29       33.64      2.72 o
  -2   4  26       25.38       27.86      2.21 o
  -1   4  26       18.88       14.58      2.58 o
   0   4  26      131.85      116.76      5.06 o
   1   4  26       18.86       22.14      2.21 o
   2   4  26       25.29       30.26      2.16 o
   3   4  26       33.27       34.86      3.69 o
   4   4  26       15.19       11.57      3.11 o
  -4   5  26        6.94        7.27      2.40 o
  -3   5  26        4.64        3.06      2.06 o
  -2   5  26       10.04       10.02      2.07 o
  -1   5  26       36.97       44.02      2.94 o
   0   5  26       24.30       26.78      2.70 o
   1   5  26       36.95       40.79      2.50 o
   2   5  26       10.03       13.42      2.87 o
   3   5  26        4.65        3.06      1.87 o
   4   5  26        6.95        4.25      2.53 o
  -3   6  26        1.16        1.53      2.23 o
  -2   6  26        4.67        3.06      2.06 o
  -1   6  26       22.29       26.11      2.53 o
   0   6  26       12.15       13.80      2.23 o
   1   6  26       22.32       22.26      2.34 o
   2   6  26        4.68        5.95      2.74 o
   3   6  26        1.16        4.91      2.89 o
  -2   7  26        0.61        5.08      2.34 o
  -1   7  26        3.59        8.29      2.02 o
   0   7  26        0.00       -1.70      1.70 o
   1   7  26        3.60        5.27      1.68 o
   2   7  26        0.62        0.17      3.09 o
   2   0  27      139.89      135.79      6.37 o
   3   0  27       13.70       18.16      3.11 o
   4   0  27       56.26       53.66      3.06 o
   5   0  27        0.56        1.87      1.72 o
   6   0  27        0.16        0.85      2.72 o
  -6   1  27       15.16       19.76      2.67 o
  -5   1  27       10.62       11.40      1.85 o
  -4   1  27        9.13        8.68      1.38 o
  -3   1  27        9.64       10.19      1.67 o
  -2   1  27       42.14       39.32      2.79 o
  -1   1  27      165.64      168.55      9.82 o
   0   1  27       23.19       33.49      2.41 o
   1   1  27      165.75      170.25      5.78 o
   2   1  27       42.13       46.47      3.19 o
   3   1  27        9.64       10.02      1.33 o
   4   1  27        9.12        6.80      2.17 o
   5   1  27       10.61        6.46      2.38 o
   6   1  27       15.15        5.27      4.60 o
  -5   2  27        3.33        1.34      1.70 o
  -4   2  27        4.52        3.72      1.72 o
  -3   2  27       10.06       10.02      1.33 o
  -2   2  27       40.68       36.73      1.90 o
  -1   2  27      128.24      140.70      4.64 o
   0   2  27      132.40      137.93      8.58 o
   1   2  27      128.21      128.60      5.91 o
   2   2  27       40.71       46.11      3.53 o
   3   2  27       10.09        9.87      1.56 o
   4   2  27        4.52        1.87      1.72 o
   5   2  27        3.32        2.21      3.57 o
  -5   3  27        1.14        2.53      1.87 o
  -4   3  27        2.12        1.87      1.85 o
  -3   3  27        4.82        2.53      2.36 o
  -2   3  27       51.48       57.55      3.16 o
  -1   3  27        3.55        3.92      1.85 o
   0   3  27        4.89        3.38      2.34 o
   1   3  27        3.57        1.70      1.53 o
   2   3  27       51.55       49.00      2.55 o
   3   3  27        4.79        3.72      1.36 o
   4   3  27        2.14        6.93      3.91 o
  -5   4  27        2.10       -1.53      3.23 o
  -4   4  27        1.67        0.34      1.55 o
  -3   4  27        4.79        3.57      1.87 o
  -2   4  27       69.94       78.33      4.62 o
  -1   4  27       58.38       55.02      3.28 o
   0   4  27       31.49       33.20      2.55 o
   1   4  27       58.34       54.63      3.28 o
   2   4  27       69.98       84.68      5.52 o
   3   4  27        4.82        6.13      1.68 o
   4   4  27        1.67       -1.21      1.89 o
  -4   5  27       10.26       11.21      2.17 o
  -3   5  27        0.38        1.34      1.85 o
  -2   5  27       19.30       19.52      2.41 o
  -1   5  27      124.84      141.63      5.59 o
   0   5  27       55.77       54.44      3.26 o
   1   5  27      124.83      128.31      5.01 o
   2   5  27       19.32       18.72      3.04 o
   3   5  27        0.38        0.51      1.53 o
   4   5  27       10.26        6.59      2.75 o
  -3   6  27        0.69       -0.51      2.40 o
  -2   6  27        3.63        1.21      2.06 o
  -1   6  27       52.45       58.55      3.59 o
   0   6  27       10.50       10.70      3.25 o
   1   6  27       52.47       56.95      3.14 o
   2   6  27        3.63        0.17      2.92 o
   3   6  27        0.69        2.21      2.91 o
  -2   7  27        8.81        7.78      2.17 o
  -1   7  27       12.98        6.93      2.75 o
   0   7  27       24.93       22.26      2.84 o
   1   7  27       12.98       13.42      2.19 o
   2   7  27        8.80        6.59      3.42 o
   0   0  28      236.50      228.63     11.83 o
   2   0  28      103.43      103.90      5.32 o
   3   0  28       36.55       34.25      3.96 o
   4   0  28        0.06       -1.00      1.17 o
   5   0  28        1.97        1.70      1.70 o
  -5   1  28       11.38        7.63      2.23 o
  -4   1  28       39.12       34.25      2.14 o
  -3   1  28        7.08        2.36      1.53 o
  -2   1  28      281.90      290.24      9.33 o
  -1   1  28      110.14      113.97      5.84 o
   0   1  28       41.68       41.80      3.53 o
   1   1  28      110.09       96.34      7.42 o
   2   1  28      281.82      280.55     12.23 o
   3   1  28        7.06        3.72      1.87 o
   4   1  28       39.03       36.90      2.68 o
   5   1  28       11.38       14.99      2.43 o
  -5   2  28        0.92        1.87      2.21 o
  -4   2  28        0.09        1.21      1.38 o
  -3   2  28       11.77       11.04      1.56 o
  -2   2  28       17.01       16.65      2.34 o
  -1   2  28       63.00       57.36      2.57 o
   0   2  28        1.15        0.68      1.51 o
   1   2  28       63.08       58.55      2.99 o
   2   2  28       17.10       15.80      1.67 o
   3   2  28       11.79       10.19      1.67 o
   4   2  28        0.09        0.34      1.89 o
   5   2  28        0.92        3.23      2.72 o
  -5   3  28        3.31        0.68      2.70 o
  -4   3  28        9.77       11.04      2.34 o
  -3   3  28        5.07        6.80      2.38 o
  -2   3  28        8.24        6.27      1.70 o
  -1   3  28       13.87        7.78      2.17 o
   0   3  28       52.59       58.74      3.40 o
   1   3  28       13.86       11.76      1.70 o
   2   3  28        8.25        9.70      2.19 o
   3   3  28        5.08        3.72      1.51 o
   4   3  28        9.74        8.53      3.04 o
  -4   4  28        8.78        8.16      2.38 o
  -3   4  28        7.06        0.34      2.06 o
  -2   4  28       47.33       46.30      3.36 o
  -1   4  28        4.79        3.23      1.87 o
   0   4  28      165.97      161.85     10.94 o
   1   4  28        4.81        8.84      3.42 o
   2   4  28       47.32       55.20      6.00 o
   3   4  28        7.05        6.13      1.68 o
   4   4  28        8.78        5.95      2.55 o
  -4   5  28        4.06        3.23      2.06 o
  -3   5  28        6.18        5.27      1.85 o
  -2   5  28       65.41       79.72      4.20 o
  -1   5  28        2.17        3.72      2.21 o
   0   5  28        0.69        1.34      1.85 o
   1   5  28        2.17        4.25      2.74 o
   2   5  28       65.47       76.05      4.09 o
   3   5  28        6.18        4.57      2.23 o
   4   5  28        4.06        6.27      2.74 o
  -3   6  28        9.70        4.57      2.23 o
  -2   6  28       10.46        8.99      2.58 o
  -1   6  28        4.49        4.40      1.85 o
   0   6  28        2.61        5.27      2.21 o
   1   6  28        4.50        2.36      2.89 o
   2   6  28       10.48       11.93      3.87 o
   3   6  28        9.69        1.53      2.91 o
  -1   7  28        8.14        6.13      2.07 o
   0   7  28        9.60       10.19      2.24 o
   1   7  28        8.15       13.61      3.75 o
   1   0  29        0.26        0.34      1.72 o
   2   0  29       10.11       10.02      2.23 o
   3   0  29        0.05       -1.21      1.89 o
   4   0  29        0.41        1.00      1.36 o
   5   0  29        0.06        0.00      1.70 o
  -5   1  29        1.33        1.34      1.85 o
  -4   1  29       19.03       16.12      1.89 o
  -3   1  29        5.65        6.93      1.51 o
  -2   1  29       57.00       53.86      4.40 o
  -1   1  29       30.99       20.58      2.84 o
   0   1  29       86.11       85.41      6.03 o
   1   1  29       30.98       26.11      2.53 o
   2   1  29       56.96       50.46      3.33 o
   3   1  29        5.66        6.13      2.58 o
   4   1  29       19.02       19.88      2.55 o
   5   1  29        1.33        1.87      1.53 o
  -5   2  29        2.61        2.87      1.85 o
  -4   2  29        1.37       -1.34      1.70 o
  -3   2  29       14.51       13.90      2.72 o
  -2   2  29       40.07       40.13      3.14 o
  -1   2  29       58.65       50.46      3.14 o
   0   2  29      138.00      157.23      6.22 o
   1   2  29       58.64       53.66      2.67 o
   2   2  29       40.03       33.79      4.55 o
   3   2  29       14.55       17.62      2.41 o
   4   2  29        1.37        3.38      1.68 o
   5   2  29        2.63       -3.74      3.74 o
  -5   3  29       13.71       16.01      3.55 o
  -4   3  29       13.16       10.36      2.17 o
  -3   3  29       11.75        9.87      1.89 o
  -2   3  29        2.92        2.36      1.85 o
  -1   3  29      351.10      377.21     10.13 o
   0   3  29       77.09       94.04      5.30 o
   1   3  29      351.21      374.68     10.09 o
   2   3  29        2.96        3.06      1.36 o
   3   3  29       11.75       10.87      1.72 o
   4   3  29       13.16       11.57      4.08 o
  -4   4  29       11.68       11.57      2.40 o
  -3   4  29        1.56        2.36      2.04 o
  -2   4  29       10.69        9.38      2.55 o
  -1   4  29       11.76       15.09      2.84 o
   0   4  29       30.34       46.11      5.66 o
   1   4  29       11.74        9.38      3.28 o
   2   4  29       10.70       11.40      2.38 o
   3   4  29        1.56       -1.70      2.21 o
   4   4  29       11.68       14.99      3.02 o
  -3   5  29        0.63       -1.34      2.36 o
  -2   5  29        0.57        1.21      2.23 o
  -1   5  29       18.64       18.84      2.26 o
   0   5  29       61.13       56.95      3.14 o
   1   5  29       18.58       12.03      3.70 o
   2   5  29        0.56        2.87      2.38 o
   3   5  29        0.63       -1.51      1.51 o
  -2   6  29        9.56        7.78      2.17 o
  -1   6  29       15.62       16.97      2.68 o
   0   6  29        5.67        6.80      2.92 o
   1   6  29       15.62       12.39      3.02 o
   2   6  29        9.57        4.08      3.89 o
   1   0  30       45.35       51.96      3.94 o
   2   0  30       53.67       41.29      4.03 o
   3   0  30       20.29       22.77      3.36 o
   4   0  30       14.69       11.40      1.67 o
   5   0  30        3.69        0.34      2.06 o
  -5   1  30        1.51        0.85      1.89 o
  -4   1  30        3.75        2.87      1.85 o
  -3   1  30       11.82        7.78      2.17 o
  -2   1  30       66.71       62.59      3.92 o
  -1   1  30      213.46      208.97     13.56 o
   0   1  30      347.30      366.15     15.97 o
   1   1  30      213.54      221.97      8.55 o
   2   1  30       66.69       62.81      5.37 o
   3   1  30       11.81        8.53      1.90 o
   4   1  30        3.77        2.87      1.85 o
   5   1  30        1.50        0.00      1.70 o
  -5   2  30       16.35       15.50      3.38 o
  -4   2  30        4.86        2.06      2.21 o
  -3   2  30        5.34        6.59      2.21 o
  -2   2  30       50.36       47.37      2.68 o
  -1   2  30       66.03       63.43      3.74 o
   0   2  30       78.49       88.81      4.42 o
   1   2  30       66.11       63.22      4.35 o
   2   2  30       50.37       46.11      5.49 o
   3   2  30        5.32        2.70      1.38 o
   4   2  30        4.87        2.87      2.70 o
   5   2  30       16.34       11.93      4.42 o
  -4   3  30        0.58        5.44      2.92 o
  -3   3  30       17.42       14.29      2.17 o
  -2   3  30        0.96        5.62      2.23 o
  -1   3  30       14.22       15.80      2.07 o
   0   3  30      172.21      190.91      8.29 o
   1   3  30       14.19       16.85      1.82 o
   2   3  30        0.96        1.00      1.17 o
   3   3  30       17.44       18.06      2.21 o
   4   3  30        0.58        2.36      2.89 o
  -4   4  30        6.34        0.68      2.21 o
  -3   4  30        1.01        1.87      1.72 o
  -2   4  30        5.19        5.08      2.70 o
  -1   4  30       34.32       35.02      3.09 o
   0   4  30        7.84        8.29      1.73 o
   1   4  30       34.36       43.67      5.86 o
   2   4  30        5.19        5.08      3.23 o
   3   4  30        1.01        4.08      2.53 o
   4   4  30        6.33        3.92      2.23 o
  -3   5  30       10.78       11.04      2.34 o
  -2   5  30        1.83        1.34      1.70 o
  -1   5  30        4.05        4.91      2.36 o
   0   5  30       26.46       35.02      2.94 o
   1   5  30        4.04        2.53      1.70 o
   2   5  30        1.83       -1.34      2.21 o
   3   5  30       10.78       13.03      2.16 o
  -2   6  30        0.08       -0.85      2.06 o
  -1   6  30        1.14        1.00      2.02 o
   0   6  30       13.32       11.93      4.04 o
   1   6  30        1.14        5.62      2.04 o
   2   6  30        0.08        0.34      1.89 o
   1   0  31       14.29       12.95      2.24 o
   2   0  31        0.01        0.51      2.06 o
   3   0  31       12.18        5.95      1.83 o
   4   0  31        3.47        1.21      1.55 o
   5   0  31        7.00        2.36      1.85 o
  -5   1  31        6.15        1.34      2.21 o
  -4   1  31        8.08       13.42      2.87 o
  -3   1  31        2.68        5.08      1.89 o
  -2   1  31       27.23       31.13      3.92 o
   0   1  31       65.86       61.78      3.28 o
   1   1  31      106.11      100.48      8.10 o
   2   1  31       27.22       20.69      3.55 o
   3   1  31        2.66        2.36      1.85 o
   4   1  31        8.08        8.29      4.21 o
   5   1  31        6.15        4.25      2.53 o
  -5   2  31        0.43        2.06      4.11 o
  -4   2  31       16.39       18.50      3.02 o
  -3   2  31        2.69        2.70      2.00 o
  -2   2  31       26.90       18.16      2.23 o
  -1   2  31       93.97       98.39      3.87 o
   0   2  31       67.00       63.43      4.37 o
   2   2  31       26.91       19.40      1.72 o
   3   2  31        2.68        3.57      1.53 o
   4   2  31       16.39       10.87      3.62 o
   5   2  31        0.43        0.00      1.70 o
  -4   3  31        4.30        8.68      3.23 o
  -3   3  31       21.23       17.50      2.17 o
  -2   3  31       10.16        7.27      1.90 o
  -1   3  31       41.82       44.36      2.79 o
   0   3  31        7.22       11.21      2.00 o
   1   3  31       41.89       39.64      2.79 o
   2   3  31       10.16       11.40      2.02 o
   3   3  31       21.21       19.18      2.85 o
   4   3  31        4.31        1.00      2.87 o
  -4   4  31        6.54        5.44      2.07 o
  -3   4  31        0.83        1.53      2.04 o
  -2   4  31        7.04        6.93      2.19 o
  -1   4  31        4.30        5.76      2.38 o
   0   4  31      112.74      139.15      5.23 o
   1   4  31        4.31        5.76      3.38 o
   2   4  31        7.05        8.16      2.38 o
   3   4  31        0.83        1.00      3.38 o
   4   4  31        6.54        6.59      3.42 o
  -3   5  31        1.27       -2.06      2.06 o
  -2   5  31        2.75        3.72      2.21 o
  -1   5  31        7.49        6.27      2.02 o
   0   5  31       43.28       50.46      3.33 o
   1   5  31        7.49        4.91      2.02 o
   2   5  31        2.75        5.62      2.23 o
   3   5  31        1.28        1.34      1.85 o
  -1   6  31       21.41       18.84      2.94 o
   0   6  31        4.77        5.27      2.21 o
   1   6  31       21.42       25.98      2.65 o
   1   0  32        0.58       -0.68      1.70 o
   2   0  32       14.36        9.70      2.51 o
   3   0  32       22.99       23.14      3.75 o
   4   0  32        0.74       -0.34      1.36 o
   5   0  32        8.88        9.14      2.06 o
  -5   1  32        2.22       -1.00      1.85 o
  -4   1  32       16.64       12.57      2.04 o
  -3   1  32       22.10       23.77      2.41 o
  -2   1  32       20.17       22.63      3.23 o
  -1   1  32        2.51        1.53      2.04 o
   0   1  32        4.87        2.21      2.06 o
   1   1  32        2.53        3.06      2.06 o
   2   1  32       20.11       19.06      2.50 o
   3   1  32       22.10       16.33      2.84 o
   4   1  32       16.63       12.95      2.06 o
   5   1  32        2.23        0.51      1.70 o
  -4   2  32        1.45       -1.34      2.68 o
  -3   2  32       21.60       20.58      2.36 o
  -2   2  32        5.00        4.40      1.85 o
  -1   2  32       54.88       52.71      3.21 o
   0   2  32       27.01       35.80      4.37 o
   1   2  32       54.86       58.35      5.37 o
   2   2  32        5.03        3.72      2.00 o
   3   2  32       21.61       22.26      5.28 o
   4   2  32        1.45        1.21      2.91 o
  -4   3  32       10.24       13.42      2.87 o
  -3   3  32       22.22       22.63      3.11 o
  -2   3  32        7.00        3.92      1.70 o
  -1   3  32       10.48       11.21      2.00 o
   0   3  32       67.25       70.90      3.30 o
   1   3  32       10.52        7.63      1.87 o
   2   3  32        7.00        4.08      1.90 o
   3   3  32       22.21       16.43      3.59 o
   4   3  32       10.26        3.72      3.08 o
  -3   4  32        1.58        3.92      2.23 o
  -2   4  32       30.87       34.25      3.36 o
  -1   4  32       32.11       30.26      2.72 o
   0   4  32       11.91       17.18      2.38 o
   1   4  32       32.16       28.00      3.45 o
   2   4  32       30.85       26.51      3.09 o
   3   4  32        1.58       -1.70      2.55 o
  -2   5  32       15.86       16.43      2.75 o
  -1   5  32        9.12        8.99      2.89 o
   0   5  32       83.02      100.48      5.23 o
   1   5  32        9.12       11.57      2.21 o
   2   5  32       15.88       18.72      2.36 o
  -1   6  32       11.02       11.93      2.34 o
   0   6  32        0.25        1.53      2.40 o
   1   6  32       11.02       14.58      3.79 o
   1   0  33        3.23        1.70      1.53 o
   2   0  33        0.62       -0.17      2.24 o
   3   0  33       13.24       15.09      2.84 o
   4   0  33        1.00        1.34      1.85 o
  -4   1  33        2.06        3.92      2.07 o
  -3   1  33        9.17       10.87      2.06 o
  -2   1  33       62.80       49.73      3.50 o
  -1   1  33       23.40       19.06      2.84 o
   0   1  33        4.94        8.29      2.17 o
   1   1  33       23.39       18.38      2.00 o
   2   1  33       62.70       53.47      4.20 o
   3   1  33        9.19        6.80      1.70 o
   4   1  33        2.06        1.87      2.04 o
  -4   2  33        0.59       -1.21      1.89 o
  -3   2  33        4.75        4.74      1.70 o
  -2   2  33        2.38        6.13      2.58 o
  -1   2  33       28.90       30.97      2.62 o
   0   2  33        1.72       -1.53      2.72 o
   1   2  33       28.88       28.43      3.06 o
   2   2  33        2.37        3.06      1.68 o
   3   2  33        4.75       12.57      4.62 o
   4   2  33        0.59        2.36      1.68 o
  -4   3  33        6.32        5.44      2.74 o
  -3   3  33        0.40        0.51      2.23 o
  -2   3  33        2.48        2.70      2.36 o
  -1   3  33       21.74       25.32      2.75 o
   0   3  33       17.23       18.16      3.55 o
   1   3  33       21.72       22.63      2.36 o
   2   3  33        2.49        0.68      1.70 o
   3   3  33        0.41        1.21      1.89 o
   4   3  33        6.34        4.74      2.72 o
  -3   4  33        1.07        0.17      2.75 o
  -2   4  33        4.07        4.08      2.53 o
  -1   4  33        0.77        3.23      2.06 o
   0   4  33       12.80       14.58      2.19 o
   1   4  33        0.77        2.06      1.72 o
   2   4  33        4.07        3.92      2.38 o
   3   4  33        1.07       -0.34      2.91 o
  -2   5  33        4.68        2.87      2.04 o
  -1   5  33       24.74       25.45      2.50 o
   0   5  33       14.33       11.40      2.38 o
   1   5  33       24.73       27.19      2.85 o
   2   5  33        4.68        5.44      2.07 o
   0   0  34        2.36        1.00      3.21 o
   1   0  34        1.17        0.85      1.72 o
   2   0  34        1.33        2.06      2.21 o
   3   0  34        0.07        0.68      2.38 o
   4   0  34       26.00       26.51      2.55 o
  -4   1  34       13.78       17.18      2.70 o
  -3   1  34       13.73       12.76      2.51 o
  -2   1  34       25.30       24.40      2.70 o
  -1   1  34        5.18        1.70      2.38 o
   0   1  34        0.09        0.51      2.91 o
   1   1  34        5.23        4.25      2.21 o
   2   1  34       25.33       19.06      2.74 o
   3   1  34       13.74       14.78      2.41 o
   4   1  34       13.78       11.40      1.85 o
  -4   2  34       32.52       34.86      3.23 o
  -3   2  34        3.15       -0.85      1.89 o
  -2   2  34        6.27        3.06      1.68 o
  -1   2  34       11.87       16.33      2.74 o
   0   2  34       85.31       87.59      4.15 o
   1   2  34       11.83       11.04      2.51 o
   2   2  34        6.24        3.57      1.53 o
   3   2  34        3.15       -0.17      3.09 o
   4   2  34       32.52       23.77      2.41 o
  -3   3  34        9.21        7.78      2.04 o
  -2   3  34        6.63        5.76      1.87 o
  -1   3  34       31.08       26.78      2.57 o
   0   3  34       77.06       83.02      5.47 o
   1   3  34       31.17       27.73      2.62 o
   2   3  34        6.64        4.74      2.55 o
   3   3  34        9.20        4.57      2.57 o
  -3   4  34        3.87        4.08      2.53 o
  -2   4  34        6.15        9.14      2.68 o
  -1   4  34        3.92        1.53      1.87 o
   0   4  34        2.60       -2.36      2.36 o
   1   4  34        3.92        1.87      1.85 o
   2   4  34        6.16        6.27      3.06 o
   3   4  34        3.87        5.76      2.57 o
  -1   5  34       11.70       13.42      2.87 o
   0   5  34        0.71        2.06      2.21 o
   1   5  34       11.68        9.38      3.43 o
   1   0  35        0.07        1.53      1.87 o
   2   0  35       25.05       25.71      2.91 o
   3   0  35       16.74       11.21      4.45 o
   4   0  35        7.97        5.76      2.38 o
  -4   1  35        2.73        1.70      1.87 o
  -3   1  35        0.87       -1.51      1.51 o
  -2   1  35        2.30        0.34      1.89 o
  -1   1  35       16.54       20.69      4.98 o
   0   1  35        1.91        1.21      2.57 o
   1   1  35       16.55       17.18      2.06 o
   2   1  35        2.31        5.08      2.06 o
   3   1  35        0.87        3.38      2.34 o
   4   1  35        2.75       -1.00      2.36 o
  -3   2  35       11.10       14.29      2.17 o
  -2   2  35        0.19        0.51      1.87 o
  -1   2  35        1.30        0.34      3.43 o
   0   2  35       39.59       43.85      3.11 o
   1   2  35        1.31        3.57      1.72 o
   2   2  35        0.20       -1.72      1.72 o
   3   2  35       11.08       12.39      2.84 o
  -3   3  35        4.41        2.21      1.85 o
  -2   3  35        0.57        1.34      2.02 o
  -1   3  35       18.62       14.78      2.21 o
   0   3  35       12.21       15.09      2.53 o
   1   3  35       18.63       19.76      2.43 o
   2   3  35        0.57        1.87      2.04 o
   3   3  35        4.41        5.44      2.92 o
  -2   4  35        7.32        7.49      2.92 o
  -1   4  35       25.11       23.14      2.89 o
   0   4  35       29.99       26.11      3.86 o
   1   4  35       25.13       26.37      2.94 o
   2   4  35        7.34        6.93      2.40 o
  -1   5  35       11.11       11.93      2.34 o
   0   5  35        5.69        8.29      2.40 o
   1   5  35       11.11        6.80      3.74 o
   0   0  36       10.56        4.74      2.72 o
   1   0  36        0.07       -1.85      1.85 o
   2   0  36        7.49        7.78      2.17 o
   3   0  36        5.08        2.87      1.85 o
  -3   1  36       10.99       14.99      2.72 o
  -2   1  36        1.20        4.40      2.91 o
  -1   1  36        4.55        3.72      3.08 o
   0   1  36       12.44       11.04      2.16 o
   1   1  36        4.54        6.93      2.75 o
   2   1  36        1.20        2.53      1.70 o
   3   1  36       11.01        9.87      2.87 o
  -3   2  36        2.06        3.92      1.85 o
  -2   2  36        4.92        5.76      2.06 o
  -1   2  36        4.65        3.38      2.21 o
   0   2  36        8.96       11.57      2.21 o
   1   2  36        4.64        5.08      1.89 o
   2   2  36        4.91        7.78      4.94 o
   3   2  36        2.06       -1.87      2.21 o
  -3   3  36        8.10        8.00      2.58 o
  -2   3  36       11.87        6.13      2.19 o
  -1   3  36        3.37        4.08      2.21 o
   0   3  36        1.11       -2.02      2.02 o
   1   3  36        3.37        5.62      1.85 o
   2   3  36       11.86        8.29      2.17 o
   3   3  36        8.09        8.53      2.06 o
  -2   4  36        2.05       -0.34      2.40 o
  -1   4  36        7.36        5.76      2.06 o
   0   4  36        3.52        1.34      1.70 o
   1   4  36        7.36        4.91      2.19 o
   2   4  36        2.04        5.44      2.74 o
   1   0  37        0.26        1.21      1.72 o
   2   0  37       18.36       18.84      3.40 o
   3   0  37        0.59       -1.34      2.55 o
  -3   1  37        3.11        2.36      2.04 o
  -2   1  37       15.13       13.03      2.16 o
  -1   1  37        2.32        2.87      2.21 o
   0   1  37        0.22       -1.00      2.36 o
   1   1  37        2.34        3.06      2.19 o
   2   1  37       15.09       12.20      2.36 o
   3   1  37        3.11        0.00      1.70 o
  -3   2  37        1.39       -1.87      2.21 o
  -2   2  37        1.31       -1.21      2.40 o
  -1   2  37       10.54       12.95      2.53 o
   0   2  37        5.67        6.80      2.17 o
   1   2  37       10.55       13.03      2.07 o
   2   2  37        1.32       -2.06      2.21 o
   3   2  37        1.39        1.21      2.23 o
  -2   3  37        0.17        2.87      2.70 o
  -1   3  37        5.51        5.27      3.06 o
   0   3  37        5.21        6.27      2.02 o
   1   3  37        5.50        3.38      2.34 o
   2   3  37        0.17        1.21      2.06 o
  -1   4  37       10.49        9.38      2.87 o
   0   4  37        2.76        3.57      2.02 o
   1   4  37       10.47        9.14      2.68 o
   0   0  38        7.38        4.57      2.91 o
   1   0  38        0.11        0.68      1.70 o
   2   0  38        5.65        7.14      2.85 o
   3   0  38        0.31        1.53      2.72 o
  -2   1  38        1.70        3.06      2.06 o
  -1   1  38       11.67        7.49      2.72 o
   0   1  38       12.33        7.14      2.72 o
   1   1  38       11.63       11.76      2.06 o
   2   1  38        1.70        0.17      1.89 o
  -2   2  38        0.50       -2.53      2.53 o
  -1   2  38       13.24       19.06      5.57 o
   0   2  38       10.81       14.09      2.06 o
   1   2  38       13.25       14.58      2.68 o
   2   2  38        0.49        1.87      2.21 o
  -1   3  38        1.16       -0.85      2.72 o
   0   3  38       22.08       26.11      3.74 o
   1   3  38        1.16       -1.85      1.85 o
   1   0  39        0.52        1.21      1.72 o
   2   0  39       11.79       15.09      3.45 o
  -2   1  39        2.68       -0.17      3.43 o
  -1   1  39        1.96        0.51      1.87 o
   0   1  39        0.61        3.72      2.00 o
   1   1  39        1.95        3.38      1.87 o
   2   1  39        2.68        2.70      2.19 o
  -1   2  39       16.24       15.60      3.09 o
   0   2  39        2.69        4.74      2.04 o
   1   2  39       16.23       18.16      3.45 o
   0   3  39        7.81        1.34      3.06 o
   0   0  40       21.60       20.10      3.40 o
   1   0  40        1.19        5.08      2.06 o
  -1   1  40       30.32       33.64      3.02 o
   0   1  40        5.88        4.74      2.04 o
   1   1  40       30.28       35.65      2.96 o
   0   2  40        6.76        2.70      2.00 o
 
